# Supplementary material for: 1H-1,2,4-Triazol-4-ium 4-nitro­benzene­sulfonate monohydrate
Source: Acta Crystallogr Sect E Struct Rep Online. 2011 Sep 17;67(Pt 10):o2655. doi: 10.1107/S1600536811036774 (PMC3201373; doi:10.1107/S1600536811036774)
Supplement: Supplementary file 2 [file e-67-o2655-Isup2.hkl]

#
# h,k,l, Fc-squared, Fo-squared, sigma(Fo-squared) and status flag
#
data_I
_shelx_title ' a in P2(1)/c'
_shelx_refln_list_code          4
_shelx_F_calc_maximum      166.42
_exptl_crystal_F_000       600.00
_reflns_d_resolution_high  0.7696
 
loop_
 _symmetry_equiv_pos_as_xyz
 'x, y, z'
 '-x, y+1/2, -z+1/2'
 '-x, -y, -z'
 'x, -y-1/2, z-1/2'
 
_cell_length_a    14.0931
_cell_length_b     6.4859
_cell_length_c    14.5707
_cell_angle_alpha  90.000
_cell_angle_beta  117.182
_cell_angle_gamma  90.000
 
_shelx_F_squared_multiplier     1.000
 
loop_
 _refln_index_h
 _refln_index_k
 _refln_index_l
 _refln_F_squared_calc
 _refln_F_squared_meas
 _refln_F_squared_sigma
 _refln_observed_status
   1   0   0        4.45        6.13      1.06 o
   2   0   0       96.17      136.18      4.57 o
   3   0   0     3051.52     3096.16     61.05 o
   4   0   0     2431.85     2520.00     38.38 o
   5   0   0     1500.65     1551.43     25.33 o
   6   0   0     3113.87     3142.88     48.55 o
   7   0   0       22.59       25.52      3.72 o
   8   0   0     2257.88     2138.19     95.35 o
   9   0   0        0.99        4.14      7.06 o
  10   0   0     1816.43     1805.76     32.79 o
  11   0   0     4307.03     4302.56     77.57 o
  12   0   0      879.81      844.33     22.87 o
  13   0   0        1.74        0.22      4.50 o
  14   0   0      125.92      111.57      9.99 o
  15   0   0       29.66       31.67      7.00 o
  16   0   0       44.72       41.99      7.97 o
   1   1   0    10143.40    10567.90    664.17 o
   2   1   0     1854.68     1890.37     26.80 o
   3   1   0     2028.11     2056.13     24.97 o
   4   1   0        1.74        0.19      0.86 o
   5   1   0     1951.72     2177.38     24.06 o
   6   1   0      201.55      238.74      4.73 o
   7   1   0      330.94      350.96      7.19 o
   8   1   0      114.07      132.88      4.84 o
   9   1   0      549.80      542.85     11.47 o
  10   1   0      871.92      787.27     13.82 o
  11   1   0      587.88      561.73     11.64 o
  12   1   0       11.39       12.38      3.44 o
  13   1   0      135.71      131.95      7.14 o
  14   1   0       34.33       40.85      5.05 o
  15   1   0       31.82       36.30      5.13 o
  16   1   0        2.01       -4.15      4.02 o
   0   2   0      362.55      371.38      6.62 o
   1   2   0     2081.59     2210.45     47.00 o
   2   2   0     4962.24     5263.81     51.99 o
   3   2   0      310.01      344.23      5.08 o
   4   2   0     6419.25     6748.76     62.69 o
   5   2   0      179.56      187.82      3.93 o
   6   2   0     1854.68     1885.30     20.12 o
   7   2   0      614.10      694.40      9.90 o
   8   2   0      439.73      440.84      7.69 o
   9   2   0      195.13      182.96      6.49 o
  10   2   0      132.23      137.09      6.05 o
  11   2   0        5.40        6.59      3.04 o
  12   2   0       12.19       12.51      3.36 o
  13   2   0       67.94       61.31      5.27 o
  14   2   0        2.37        1.17      3.69 o
  15   2   0       73.88       73.53      6.34 o
   1   3   0      707.85      644.20     16.00 o
   2   3   0       24.73       31.36      1.66 o
   3   3   0      341.40      327.28      5.97 o
   4   3   0      475.93      486.11      7.15 o
   5   3   0     1091.63     1084.72     14.14 o
   6   3   0      191.90      182.53      4.38 o
   7   3   0     2015.41     2077.56     22.69 o
   8   3   0       34.17       36.48      2.97 o
   9   3   0       43.33       47.59      3.86 o
  10   3   0        4.25        1.98      1.99 o
  11   3   0      230.68      219.90      6.57 o
  12   3   0      164.50      153.52      5.96 o
  13   3   0       47.54       56.06      5.40 o
  14   3   0       47.99       44.02      4.36 o
  15   3   0       38.03       44.84      5.55 o
   0   4   0       11.23       22.73      2.43 o
   1   4   0      755.92      869.77     14.86 o
   2   4   0      190.93      172.45      3.44 o
   3   4   0      151.84      162.74      3.91 o
   4   4   0      396.43      380.05      6.75 o
   5   4   0      185.30      179.66      4.56 o
   6   4   0       62.34       74.85      3.83 o
   7   4   0      112.53      110.65      4.59 o
   8   4   0       42.76       52.13      3.83 o
   9   4   0       12.56       13.14      2.43 o
  10   4   0        4.94        7.68      2.45 o
  11   4   0        0.04       -2.22      2.29 o
  12   4   0      225.75      209.60      8.51 o
  13   4   0        0.05       -4.13      5.28 o
  14   4   0        3.31       -3.78      9.11 o
   1   5   0       13.02       15.92      1.83 o
   2   5   0        2.83        2.38      1.96 o
   3   5   0        0.41       -1.55      1.23 o
   4   5   0        5.22        6.56      2.15 o
   5   5   0      253.03      262.60      8.55 o
   6   5   0      342.23      338.67      9.17 o
   7   5   0       53.56       48.95      4.31 o
   8   5   0      172.52      171.87      6.96 o
   9   5   0        0.13       -0.48      2.34 o
  10   5   0        3.54        3.33      4.02 o
  11   5   0        7.76        4.90      3.80 o
  12   5   0        8.79        2.93      3.67 o
  13   5   0       20.62       12.21      6.48 o
   0   6   0       20.28       13.74      3.75 o
   1   6   0        1.01        0.25      2.01 o
   2   6   0       32.78       35.88      3.85 o
   3   6   0        2.27        1.34      1.98 o
   4   6   0       14.94       14.37      2.74 o
   5   6   0        0.88        2.51      2.27 o
   6   6   0       96.31       83.79      6.27 o
   7   6   0        8.34       11.90      2.85 o
   8   6   0        7.96       10.24      3.02 o
   9   6   0       13.31       18.44      3.62 o
  10   6   0        5.38        8.95      3.39 o
  11   6   0        1.38       -2.29      5.88 o
   1   7   0       82.04       85.19      5.64 o
   2   7   0        0.01        0.28      2.05 o
   3   7   0      125.32      127.35      6.15 o
   4   7   0        9.44        6.79      4.86 o
   5   7   0       10.63        5.39      6.02 o
   6   7   0        0.43       -0.31      2.46 o
   7   7   0       29.35       24.09      4.20 o
   8   7   0       51.03       53.01     10.34 o
   9   7   0        0.15        0.54      4.87 o
   0   8   0       88.93      100.96      9.16 o
   1   8   0        5.37        1.19      2.55 o
   2   8   0       95.66       89.62      6.07 o
   3   8   0        0.54       -2.34      2.46 o
   4   8   0        4.21       -2.95      6.08 o
   5   8   0        0.43       -1.03      3.41 o
 -16   1   1      111.55      109.76      7.31 o
 -15   1   1       55.21       56.26      5.66 o
 -14   1   1      370.55      364.97     10.52 o
 -13   1   1      121.76      125.51      6.82 o
 -12   1   1     1066.60     1018.91     16.96 o
 -11   1   1       71.86       68.99      4.85 o
 -10   1   1      170.94      198.52      9.53 o
  -9   1   1        0.91       -1.79      1.48 o
  -8   1   1     3092.19     3104.20     34.76 o
  -7   1   1      401.60      434.08      7.35 o
  -6   1   1     3684.29     3751.66     42.26 o
  -5   1   1      320.34      346.36      6.66 o
  -4   1   1     6401.62     6384.30     69.13 o
  -3   1   1     2064.26     1978.32     23.99 o
  -2   1   1    13525.47    12359.39    218.77 o
  -1   1   1     2407.74     2395.41     24.81 o
   0   1   1      220.75      268.23     10.96 o
   1   1   1      582.85      578.14      9.94 o
   2   1   1     4602.59     4732.64     54.62 o
   3   1   1      608.74      630.47     14.73 o
   4   1   1     2423.36     2406.65     30.91 o
   5   1   1     2671.78     2811.22     31.99 o
   6   1   1      565.00      531.97      8.57 o
   7   1   1        8.82        3.22      1.26 o
   8   1   1       13.77       15.40      2.39 o
   9   1   1      414.38      423.11      9.31 o
  10   1   1      333.32      337.12      8.81 o
  11   1   1       57.50       69.81      4.99 o
  12   1   1        0.30       -1.11      2.92 o
  13   1   1       44.96       38.87      4.81 o
  14   1   1       32.15       29.59      4.77 o
  15   1   1       24.41       27.19      6.08 o
 -16   2   1       81.13       98.34      8.46 o
 -15   2   1      274.80      285.59      9.80 o
 -14   2   1       16.77       10.42      3.75 o
 -13   2   1      589.14      578.26     12.49 o
 -12   2   1      113.03      116.86      6.12 o
 -11   2   1       32.66       30.13      3.76 o
 -10   2   1      198.31      208.63      6.81 o
  -9   2   1     1294.99     1240.62     21.53 o
  -8   2   1       14.59       17.15      1.87 o
  -7   2   1      193.00      157.16      4.33 o
  -6   2   1      738.70      865.58     13.39 o
  -5   2   1     3933.52     4060.83     43.11 o
  -4   2   1     1467.29     1521.27     22.55 o
  -3   2   1        3.16       13.65      1.40 o
  -2   2   1     2147.75     2221.80     48.27 o
  -1   2   1    13594.35    14755.43    345.28 o
   0   2   1     3271.31     3601.43     92.86 o
   1   2   1     2339.39     2408.90     22.13 o
   2   2   1     2492.86     2551.41     28.65 o
   3   2   1     2022.74     2095.41     22.58 o
   4   2   1       64.39       50.86      2.15 o
   5   2   1     2621.45     2705.87     27.23 o
   6   2   1       12.31       11.24      1.52 o
   7   2   1        4.75        3.98      1.34 o
   8   2   1       69.96       66.68      3.78 o
   9   2   1      447.48      460.92     10.06 o
  10   2   1      401.84      380.93      9.50 o
  11   2   1      453.98      477.68     11.03 o
  12   2   1       14.50       16.10      3.65 o
  13   2   1       11.47        8.88      4.39 o
  14   2   1      181.70      179.98      7.25 o
  15   2   1        5.80        2.51      3.01 o
 -15   3   1        0.05       -1.95      2.72 o
 -14   3   1       49.15       38.46      6.41 o
 -13   3   1        1.20       -2.29      2.72 o
 -12   3   1       66.06       63.64      4.81 o
 -11   3   1       42.57       33.57      3.58 o
 -10   3   1        2.45       -0.11      1.84 o
  -9   3   1       52.28       51.95      4.70 o
  -8   3   1       55.77       56.77      4.54 o
  -7   3   1       37.06       49.65      3.26 o
  -6   3   1       68.16       72.12      3.53 o
  -5   3   1       24.39       31.26      2.47 o
  -4   3   1      156.14      170.75      4.33 o
  -3   3   1       34.46       37.05      2.29 o
  -2   3   1       12.88        7.72      1.27 o
  -1   3   1     1917.42     2166.61     45.22 o
   0   3   1       23.80       21.08      1.46 o
   1   3   1      212.69      230.26      3.48 o
   2   3   1       67.78       59.91      2.83 o
   3   3   1      238.12      252.28      4.37 o
   4   3   1       16.81       15.75      1.52 o
   5   3   1       52.04       55.60      2.67 o
   6   3   1      431.42      416.05      8.17 o
   7   3   1      150.62      147.41      4.38 o
   8   3   1        8.49        9.69      2.08 o
   9   3   1       97.72       93.29      4.54 o
  10   3   1      228.95      232.43      6.64 o
  11   3   1        2.09        1.33      2.10 o
  12   3   1       14.64       13.20      2.85 o
  13   3   1       15.52       13.52      3.10 o
  14   3   1       87.38       86.53      5.72 o
 -14   4   1        8.95        1.39      4.75 o
 -13   4   1       47.80       43.73      4.47 o
 -12   4   1       64.67       66.30      5.00 o
 -11   4   1      128.75      145.25      6.13 o
 -10   4   1        1.22       -0.06      1.90 o
  -9   4   1       58.54       49.26      5.60 o
  -8   4   1        1.26        1.81      1.68 o
  -7   4   1       12.72       14.64      2.72 o
  -6   4   1       16.06       21.45      2.33 o
  -5   4   1       87.43      101.81      4.03 o
  -4   4   1       33.78       35.42      2.66 o
  -3   4   1      128.18       77.29     30.61 o
  -2   4   1      167.65      164.83      5.93 o
  -1   4   1        5.31        9.32      1.35 o
   0   4   1      976.65     1046.35     21.31 o
   1   4   1        4.32        1.23      0.86 o
   2   4   1      273.27      297.44      4.77 o
   3   4   1       17.64       18.56      1.65 o
   4   4   1       25.77       33.16      2.33 o
   5   4   1      118.19      109.88      3.79 o
   6   4   1       12.17       16.38      2.08 o
   7   4   1      304.12      330.83      7.90 o
   8   4   1       17.70       15.17      2.41 o
   9   4   1        0.00        1.36      1.92 o
  10   4   1       57.17       57.31      4.63 o
  11   4   1       10.74        3.33      2.58 o
  12   4   1       16.93       16.62      3.74 o
  13   4   1        5.32        4.30      3.23 o
 -13   5   1        0.51       -0.07      3.05 o
 -12   5   1       18.74       22.20      4.16 o
 -11   5   1       12.80       11.16      3.52 o
 -10   5   1        6.17        6.55      2.97 o
  -9   5   1        9.05        8.82      2.70 o
  -8   5   1       80.61       84.23      5.46 o
  -7   5   1       87.18       85.62      4.74 o
  -6   5   1       79.74       78.31      4.57 o
  -5   5   1       83.79       83.83      4.82 o
  -4   5   1      497.41      509.43      8.36 o
  -3   5   1        1.34        1.54      1.09 o
  -2   5   1      210.05      232.56     12.34 o
  -1   5   1       80.52       96.37      5.66 o
   0   5   1      167.41      175.21      5.28 o
   1   5   1       22.91       23.08      2.61 o
   2   5   1        8.92        5.31      1.56 o
   3   5   1      150.27      161.00      5.35 o
   4   5   1       27.16       26.15      3.26 o
   5   5   1      736.75      754.72     13.56 o
   6   5   1      716.33      773.88     14.15 o
   7   5   1      180.46      192.94      7.27 o
   8   5   1       53.23       61.81      5.98 o
   9   5   1       99.76      112.30      6.65 o
  10   5   1       60.59       59.98      5.30 o
  11   5   1       65.57       76.72      6.29 o
  12   5   1       13.33        5.65      4.06 o
 -11   6   1       32.93       28.13      4.45 o
 -10   6   1       26.61       21.06      3.90 o
  -9   6   1        3.98        1.97      2.84 o
  -8   6   1        6.13        4.23      2.77 o
  -7   6   1      258.38      260.75      9.48 o
  -6   6   1       13.63       15.28      3.34 o
  -5   6   1       18.54       25.66      3.75 o
  -4   6   1      206.14      198.75      7.11 o
  -3   6   1      346.14      377.38      9.97 o
  -2   6   1      101.91       99.80      5.27 o
  -1   6   1      969.98      956.34     24.60 o
   0   6   1       72.31       62.41      4.55 o
   1   6   1       13.33       11.47      3.08 o
   2   6   1       12.80       12.79      2.69 o
   3   6   1       24.75       24.79      3.26 o
   4   6   1        3.85        1.88      2.10 o
   5   6   1      146.90      153.62      5.86 o
   6   6   1       23.65       17.54      3.25 o
   7   6   1      333.82      361.69     10.37 o
   8   6   1       65.77       67.56      5.47 o
   9   6   1       90.55       87.73      6.30 o
  10   6   1      284.52      299.33     16.31 o
  -9   7   1       20.79       20.05      4.56 o
  -8   7   1       20.65        4.94      7.54 o
  -7   7   1       42.81       44.85      5.03 o
  -6   7   1        1.62        0.30      4.71 o
  -5   7   1        7.51        2.99      3.66 o
  -4   7   1       69.33       58.64      5.24 o
  -3   7   1        1.96       -0.04      2.18 o
  -2   7   1      137.84      128.38      6.25 o
  -1   7   1        0.05       -0.90      2.02 o
   0   7   1       37.09       35.57      3.94 o
   1   7   1       53.91       43.86      4.33 o
   2   7   1        0.36        0.47      2.02 o
   3   7   1        3.18        3.36      4.09 o
   4   7   1       82.12       73.74      6.01 o
   5   7   1       11.08       13.85      7.24 o
   6   7   1        8.94        4.73      5.06 o
   7   7   1        1.45       -4.81      2.42 o
   8   7   1       66.05       69.32      7.00 o
  -5   8   1       30.51       24.75      4.18 o
  -4   8   1        0.91       -2.56      5.39 o
  -3   8   1        2.70        3.70      2.70 o
  -2   8   1        7.92        6.77      2.81 o
  -1   8   1       12.24       11.24      3.14 o
   0   8   1        0.90       -1.71      2.27 o
   1   8   1        6.49        3.84      2.69 o
   2   8   1        8.48       11.00      3.06 o
   3   8   1       27.71       22.40      4.10 o
   4   8   1        0.09       -1.12      3.69 o
 -17   0   2        1.48       -9.14      4.98 o
 -16   0   2      147.02      150.56     11.31 o
 -15   0   2       36.29       36.72     11.01 o
 -14   0   2      503.08      454.05     16.19 o
 -13   0   2       96.34       94.94     12.79 o
 -12   0   2       10.68       18.38      5.24 o
 -11   0   2     1039.78     1000.40     23.90 o
  -9   0   2      902.42      848.63     70.88 o
  -8   0   2      393.21      347.87     18.31 o
  -7   0   2       12.85       29.44      3.74 o
  -6   0   2     2919.63     2746.74     51.10 o
  -4   0   2     3600.21     3432.33     61.58 o
  -3   0   2     2393.98     2282.35     72.94 o
  -2   0   2     3572.17     3504.58     67.44 o
  -1   0   2      159.42      112.85      5.90 o
   0   0   2      712.18      799.21     15.05 o
   1   0   2     1897.94     1863.48     38.35 o
   2   0   2    10291.03    10425.84    169.97 o
   3   0   2     3532.21     3867.55     65.95 o
   4   0   2     2235.74     1989.96     28.80 o
   5   0   2      615.94      635.28     13.12 o
   6   0   2       22.22       18.01      2.77 o
   7   0   2     2092.79     2151.52     36.29 o
   8   0   2      864.55      858.00     18.52 o
   9   0   2      685.93      713.26     16.91 o
  10   0   2       56.82       65.25      6.04 o
  11   0   2      396.33      368.39     12.59 o
  12   0   2      212.81      192.16     11.35 o
  13   0   2       73.12       66.04      8.11 o
  14   0   2      303.68      298.37     14.49 o
  15   0   2       15.63        5.86      5.82 o
 -16   1   2      109.96      115.53     11.20 o
 -15   1   2      173.15      167.57      7.94 o
 -14   1   2        0.33        1.48      3.47 o
 -13   1   2        2.18        2.24      3.09 o
 -12   1   2       10.58       12.26      3.23 o
 -11   1   2      198.66      186.42      6.60 o
 -10   1   2       79.53       67.26      4.74 o
  -9   1   2      961.26      961.39     15.23 o
  -8   1   2      953.35      959.70     14.63 o
  -7   1   2      213.23      182.84      8.22 o
  -6   1   2      203.15      197.53      5.39 o
  -4   1   2     7284.72     7252.84     89.45 o
  -3   1   2     2471.65     2366.78     33.38 o
  -2   1   2     1557.69     1423.77     16.08 o
  -1   1   2      238.52      296.31      4.14 o
   0   1   2     2160.64     2029.21     26.90 o
   1   1   2      786.93      709.23     12.50 o
   2   1   2     2136.75     2240.79     38.89 o
   3   1   2     1679.16      544.85     15.02 o
   4   1   2      328.79      379.04      6.86 o
   5   1   2     2391.89     2363.25     29.38 o
   6   1   2      203.08      188.41      4.79 o
   7   1   2      119.25      128.45      4.12 o
   8   1   2      725.97      726.31     11.84 o
   9   1   2      209.95      213.47      6.33 o
  10   1   2      234.48      237.99      6.94 o
  11   1   2       13.26       16.50      3.36 o
  12   1   2        0.05        1.95      3.13 o
  13   1   2      306.69      290.16      9.68 o
  14   1   2        0.06       -6.97      3.48 o
  15   1   2      115.22      102.89      7.53 o
 -16   2   2        1.69       -1.75      4.08 o
 -15   2   2       63.11       69.75      7.01 o
 -14   2   2        0.47        4.07      3.83 o
 -13   2   2      126.73      141.45      7.24 o
 -12   2   2        3.43        1.45      3.01 o
 -11   2   2       13.49       11.69      4.43 o
 -10   2   2       17.04       22.85      3.38 o
  -9   2   2      151.58      183.69      6.82 o
  -8   2   2      525.91      541.39     13.44 o
  -7   2   2        7.89       10.99      2.20 o
  -6   2   2       44.71       53.17      3.27 o
  -5   2   2      982.44     1103.99     15.07 o
  -4   2   2      121.70      132.16      2.86 o
  -3   2   2      247.77      237.48      4.95 o
  -2   2   2     3853.28     3865.54     40.78 o
  -1   2   2      821.23      812.92      8.09 o
   0   2   2      391.02      410.66      6.31 o
   1   2   2        6.07        6.17      1.26 o
   3   2   2      746.70      810.34     10.61 o
   4   2   2        6.76        5.72      1.14 o
   5   2   2        3.35        5.77      1.25 o
   6   2   2      570.85      601.58      8.69 o
   7   2   2      839.43      820.35     10.68 o
   8   2   2       16.17       14.10      1.88 o
   9   2   2       10.43       10.17      2.02 o
  10   2   2       22.39       25.14      3.49 o
  11   2   2      100.93       97.51      4.95 o
  12   2   2        3.40        6.18      3.08 o
  13   2   2        0.94        0.26      2.76 o
  14   2   2       12.20       10.97      4.01 o
 -16   3   2       10.33       10.40      3.63 o
 -15   3   2       16.32       16.08      3.76 o
 -14   3   2       10.90       10.47      3.17 o
 -13   3   2      122.08      126.18      6.04 o
 -12   3   2       12.19        8.47      2.45 o
 -11   3   2        0.70        2.73      2.25 o
 -10   3   2       46.57       52.02      3.79 o
  -9   3   2      410.05      434.42      9.15 o
  -8   3   2       10.83        9.75      3.33 o
  -7   3   2       22.37       26.25      2.40 o
  -6   3   2      239.04      258.06      5.31 o
  -5   3   2     1705.71     1692.17     18.53 o
  -4   3   2      654.18      697.01      9.82 o
  -3   3   2      346.80      356.72      5.38 o
  -2   3   2       75.13       67.89      2.75 o
  -1   3   2      585.44      802.47     15.64 o
   0   3   2      254.55      316.59      6.24 o
   1   3   2     1149.78     1156.15     14.43 o
   2   3   2      319.37      345.55      5.53 o
   3   3   2      503.05      501.55      8.18 o
   4   3   2        0.89       -0.29      1.00 o
   5   3   2      539.31      560.51      8.31 o
   6   3   2      231.08      240.25      6.08 o
   7   3   2      365.50      390.04      7.32 o
   8   3   2       73.19       66.37      3.64 o
   9   3   2      291.59      327.59      7.69 o
  10   3   2       74.62       58.01      4.11 o
  11   3   2       56.87       52.99      4.13 o
  12   3   2      153.50      151.60      6.29 o
  13   3   2       10.79       11.76      3.17 o
  14   3   2       59.11       74.38      5.52 o
 -15   4   2        4.47        1.06      2.99 o
 -14   4   2       68.94       70.58      5.29 o
 -13   4   2       23.93       20.33      3.40 o
 -12   4   2       21.55       20.95      3.27 o
 -11   4   2      236.44      228.47      7.24 o
 -10   4   2       56.37       80.20      4.81 o
  -9   4   2       33.44       39.61      3.42 o
  -8   4   2      145.75      147.39      4.92 o
  -7   4   2      185.75      181.76      5.19 o
  -6   4   2     1269.03     1291.51     15.76 o
  -5   4   2      524.61      521.91      8.33 o
  -4   4   2       27.10       25.58      2.01 o
  -3   4   2      371.11      377.23      7.31 o
  -2   4   2     1048.57     1078.29     24.76 o
  -1   4   2      535.50      576.39     15.29 o
   0   4   2      304.12      324.23     10.07 o
   1   4   2      401.97      368.30      7.41 o
   2   4   2      362.63      387.31      5.98 o
   3   4   2      356.49      356.12      7.09 o
   4   4   2     2035.23     2028.99     26.22 o
   5   4   2     1167.61     1183.58     16.34 o
   6   4   2        1.08       -0.91      2.29 o
   7   4   2       54.09       57.93      3.78 o
   8   4   2       96.03       99.49      5.19 o
   9   4   2       91.04      114.30      8.66 o
  10   4   2      333.09      339.55     10.59 o
  11   4   2       33.85       41.18      4.32 o
  12   4   2        0.30        2.13      2.68 o
  13   4   2      155.89      165.84      9.80 o
 -13   5   2        3.32        1.09      3.09 o
 -12   5   2       37.37       38.94      4.63 o
 -11   5   2       34.62       30.57      4.06 o
 -10   5   2        5.02        0.64      2.43 o
  -9   5   2       45.10       44.22      3.85 o
  -8   5   2       18.03       25.28      2.83 o
  -7   5   2       91.58       93.23      4.37 o
  -6   5   2       13.35       14.38      2.15 o
  -5   5   2     1286.63     1297.09     15.06 o
  -4   5   2      193.76      193.56      5.14 o
  -3   5   2      139.50      154.94      4.99 o
  -2   5   2       30.02       35.26      2.67 o
  -1   5   2      199.58      225.54     12.09 o
   0   5   2      363.55      429.48     12.63 o
   1   5   2      246.47      243.99      5.86 o
   2   5   2       27.22       25.83      2.62 o
   3   5   2      402.00      396.19      8.82 o
   4   5   2      357.85      361.29      8.50 o
   5   5   2       11.77       19.19      2.71 o
   6   5   2      236.43      249.98      7.35 o
   7   5   2        1.86        2.78      2.19 o
   8   5   2        4.47        5.17      2.58 o
   9   5   2       62.38       55.07      6.22 o
  10   5   2       36.39       41.04      7.16 o
  11   5   2        0.09       -0.55      3.77 o
  12   5   2       31.40       23.10      9.27 o
 -12   6   2       13.86       11.61      8.23 o
 -11   6   2       11.55        8.38      4.31 o
 -10   6   2        4.09        0.36      5.81 o
  -9   6   2        8.81        5.75      2.94 o
  -8   6   2        1.50        1.30      2.54 o
  -7   6   2        2.21        5.53      2.58 o
  -6   6   2       37.12       40.00      4.25 o
  -5   6   2       15.39       18.59      3.23 o
  -4   6   2      112.02      119.13      5.20 o
  -3   6   2        0.05       -0.29      1.83 o
  -2   6   2       82.47       71.84      4.46 o
  -1   6   2       29.25       24.99      2.96 o
   0   6   2       11.39       13.84      2.70 o
   1   6   2       24.56       24.53      3.16 o
   2   6   2       40.51       43.37      3.91 o
   3   6   2       29.65       23.89      3.12 o
   4   6   2       11.29       10.17      2.25 o
   5   6   2       62.46       67.48      4.58 o
   6   6   2       19.81       19.71      3.29 o
   7   6   2        0.34        5.09      2.59 o
   8   6   2        1.33        2.97      2.64 o
   9   6   2      123.51      147.28      9.68 o
  10   6   2        4.49        3.13      4.81 o
  -9   7   2      235.30      250.32      9.47 o
  -8   7   2       30.38       28.49      6.12 o
  -7   7   2       51.18       71.91      5.73 o
  -6   7   2       40.22       39.12      6.78 o
  -5   7   2       49.89       48.92      4.76 o
  -4   7   2        5.32        6.64      2.84 o
  -3   7   2      129.35      126.25      6.08 o
  -2   7   2      209.99      210.20      7.59 o
  -1   7   2       98.57      106.54      5.55 o
   0   7   2       28.45       25.52      4.21 o
   1   7   2      117.03      111.87      5.90 o
   2   7   2      179.04      181.54      7.22 o
   3   7   2       41.04       38.06      4.59 o
   4   7   2       35.35       26.51      4.03 o
   5   7   2       35.94       30.44      4.29 o
   6   7   2       12.39       15.74      3.58 o
   7   7   2        9.28        1.01      8.71 o
   8   7   2      102.75       98.21     10.54 o
  -5   8   2        3.11        4.85      3.74 o
  -4   8   2       19.65       17.29      3.47 o
  -3   8   2       31.12       21.83      6.61 o
  -2   8   2      129.37      138.89      6.57 o
  -1   8   2        1.87        0.09      2.37 o
   0   8   2       13.15       13.71      3.57 o
   1   8   2       13.37       10.75      5.30 o
   2   8   2       90.25       98.87      7.21 o
   3   8   2       15.61        7.56      3.21 o
 -17   1   3       93.61       94.50      9.55 o
 -16   1   3      166.41      160.83      9.24 o
 -15   1   3      117.38      127.76      8.41 o
 -14   1   3      189.86      204.58     10.15 o
 -13   1   3       10.68       10.17      3.32 o
 -12   1   3      579.31      559.71     16.14 o
 -11   1   3       63.42       64.63      4.27 o
 -10   1   3     1738.02     1710.92     22.48 o
  -9   1   3      144.16      168.06      6.15 o
  -8   1   3      345.65      270.51     15.92 o
  -7   1   3        1.44        4.38      1.86 o
  -6   1   3     6176.95     6359.77     97.54 o
  -5   1   3      237.96      245.71      9.01 o
  -4   1   3     3520.22     3479.04     48.58 o
  -3   1   3      290.51      299.72      4.36 o
  -2   1   3       65.08       69.80      1.78 o
  -1   1   3       86.43      100.27      2.66 o
   0   1   3    13510.13    13017.12    188.42 o
   2   1   3     1130.12     1101.20     24.45 o
   3   1   3       10.40       17.29      1.60 o
   4   1   3      565.45      557.47      7.43 o
   5   1   3      981.25     1050.24     13.28 o
   6   1   3       27.97       25.00      2.20 o
   7   1   3       27.15       28.75      2.50 o
   8   1   3      228.34      209.98      5.70 o
   9   1   3       81.77       82.01      4.61 o
  10   1   3      184.03      186.46      6.41 o
  11   1   3      465.89      446.80     10.79 o
  12   1   3       15.59       18.10      5.48 o
  13   1   3       13.79       17.11      4.55 o
  14   1   3        9.75        8.18      4.15 o
 -16   2   3       42.13       44.26      9.15 o
 -15   2   3      189.22      186.22     15.79 o
 -14   2   3       12.00        6.04      3.87 o
 -13   2   3      192.97      206.35      8.44 o
 -12   2   3        9.99        4.15      3.20 o
 -11   2   3      606.24      594.38     13.21 o
 -10   2   3        7.35        4.97      2.75 o
  -9   2   3      177.29      163.10      6.46 o
  -8   2   3       40.03       41.25      3.32 o
  -7   2   3     1267.30     1325.14     19.84 o
  -6   2   3       21.88       24.09      2.12 o
  -5   2   3      970.79      911.95     15.54 o
  -4   2   3       23.06       25.23      1.93 o
  -3   2   3     1750.43     1612.26     20.88 o
  -2   2   3       51.77       49.26      1.99 o
  -1   2   3     2485.75     2350.43     27.04 o
   0   2   3      926.88      889.88     13.39 o
   1   2   3     1823.43     1629.80     28.95 o
   2   2   3       66.15       51.80      2.12 o
   3   2   3     2239.43     2088.18     23.44 o
   4   2   3     1627.05     1703.82     18.20 o
   5   2   3        2.50       -1.11      0.83 o
   6   2   3      222.85      193.12      5.29 o
   7   2   3      830.49      830.21     13.15 o
   8   2   3      273.62      248.40      5.58 o
   9   2   3      185.34      201.41      5.61 o
  10   2   3      149.42      139.64      5.41 o
  11   2   3       32.94       37.27      3.60 o
  12   2   3      305.05      286.16      7.92 o
  13   2   3       70.98       61.92      4.83 o
  14   2   3      201.63      198.71      7.79 o
 -16   3   3       14.60       11.68      3.44 o
 -15   3   3        0.82       -0.18      2.71 o
 -14   3   3       20.70       14.79      4.32 o
 -13   3   3      159.73      164.84      7.45 o
 -12   3   3      107.87      109.66      6.31 o
 -11   3   3       51.76       57.88      4.76 o
 -10   3   3       41.63       35.86      4.23 o
  -9   3   3       97.68      105.46      5.73 o
  -8   3   3      252.93      266.89      6.32 o
  -7   3   3      271.32      286.49      5.55 o
  -6   3   3      105.90      116.61      3.49 o
  -5   3   3       96.95      113.02      3.15 o
  -4   3   3      250.41      259.05      4.30 o
  -3   3   3      255.01      312.73      4.84 o
  -2   3   3       91.95       85.32      2.05 o
  -1   3   3     3570.20     3775.57     32.70 o
   0   3   3      108.58       92.52      2.66 o
   1   3   3      182.54      155.19      3.77 o
   2   3   3       16.95       20.87      1.75 o
   3   3   3       61.45       70.85      2.60 o
   4   3   3        1.66        1.01      1.07 o
   5   3   3      860.37      874.82     12.83 o
   6   3   3      159.16      151.63      5.19 o
   7   3   3       55.86       47.19      3.62 o
   8   3   3      203.48      201.92      5.57 o
   9   3   3      127.14      120.77      5.05 o
  10   3   3       30.00       27.11      3.23 o
  11   3   3       84.05       84.55      5.12 o
  12   3   3       59.27       49.33      4.33 o
  13   3   3       51.37       46.97      4.92 o
 -15   4   3        0.62       -2.95      2.64 o
 -14   4   3       41.54       39.20      4.05 o
 -13   4   3       18.95       12.45      3.94 o
 -12   4   3        2.39        2.55      2.26 o
 -11   4   3      142.45      135.95      6.46 o
 -10   4   3       71.28       80.24      4.44 o
  -9   4   3        2.33        4.59      1.86 o
  -8   4   3       45.77       46.69      3.07 o
  -7   4   3      163.71      170.06      4.85 o
  -6   4   3       20.66       19.19      1.87 o
  -5   4   3      106.82      119.73      3.68 o
  -4   4   3        0.57        0.46      1.15 o
  -3   4   3      380.99      370.13      5.46 o
  -2   4   3     1386.67     1525.33     21.85 o
  -1   4   3        9.39        9.92      1.43 o
   0   4   3      113.46      115.95      3.43 o
   1   4   3     1563.42     1569.73     19.63 o
   2   4   3        0.32        0.66      1.14 o
   3   4   3       78.69       81.22      5.68 o
   4   4   3      229.07      230.39      5.95 o
   5   4   3       11.18       13.18      2.17 o
   6   4   3        0.71        0.91      1.66 o
   7   4   3       31.55       27.51      3.61 o
   8   4   3       82.79      107.95      5.41 o
   9   4   3       91.32       88.89      5.37 o
  10   4   3        3.71       -3.83      5.29 o
  11   4   3        1.27        6.64      2.87 o
  12   4   3      107.98      105.49      6.56 o
 -14   5   3       52.98       61.43      8.29 o
 -13   5   3       21.93       13.74      4.43 o
 -12   5   3        2.42       -1.10      3.34 o
 -11   5   3       13.50       11.43      3.87 o
 -10   5   3      333.34      345.30      7.86 o
  -9   5   3       22.35       19.75      2.67 o
  -8   5   3      247.92      245.76      6.31 o
  -7   5   3     1045.30     1030.92     14.68 o
  -6   5   3      103.37      109.67      4.22 o
  -5   5   3       74.64       78.77      3.46 o
  -4   5   3      120.85      120.31      3.98 o
  -3   5   3       66.46       67.65      3.33 o
  -2   5   3      184.96      193.80      6.43 o
  -1   5   3       26.54       26.33      2.86 o
   0   5   3      272.12      283.04      6.36 o
   1   5   3      148.72      142.59      4.80 o
   2   5   3      407.96      417.38      8.92 o
   3   5   3      772.68      771.00     13.51 o
   4   5   3        0.94        2.17      1.74 o
   5   5   3       22.19       24.57      3.08 o
   6   5   3       10.38       14.37      2.60 o
   7   5   3      276.29      301.70      9.24 o
   8   5   3       44.09       45.69      4.53 o
   9   5   3       34.42       46.65      4.90 o
  10   5   3        0.04        3.15      3.65 o
  11   5   3       70.87       72.70      6.27 o
 -12   6   3        6.42        7.80      4.93 o
 -11   6   3      374.12      447.42     29.70 o
 -10   6   3       15.82       15.08      7.00 o
  -9   6   3      133.45      133.10      6.62 o
  -8   6   3      147.79      139.37      6.32 o
  -7   6   3       39.16       41.10      3.77 o
  -6   6   3      163.17      166.19      6.18 o
  -5   6   3        1.21        0.16      2.03 o
  -4   6   3      107.25      113.49      5.45 o
  -3   6   3      216.81      240.45      6.88 o
  -2   6   3       94.05       87.77      4.61 o
  -1   6   3       23.65       25.92      3.00 o
   0   6   3      606.18      603.08     10.66 o
   1   6   3      283.62      276.85      7.30 o
   2   6   3       95.69       91.97      4.70 o
   3   6   3        4.31        6.11      2.81 o
   4   6   3       14.89       14.90      2.53 o
   5   6   3       10.93       12.96      3.33 o
   6   6   3      119.43      113.35      6.26 o
   7   6   3        1.25        4.10      3.22 o
   8   6   3       40.42       41.96      4.68 o
   9   6   3       70.97       70.91      7.69 o
 -10   7   3       82.58       80.71      9.99 o
  -9   7   3        3.65        2.98      8.29 o
  -8   7   3        0.08        2.70      8.07 o
  -7   7   3       45.69       44.33      4.18 o
  -6   7   3       21.79       16.63      2.99 o
  -5   7   3        3.04        1.26      3.14 o
  -4   7   3        6.34        4.82      3.32 o
  -3   7   3       21.16       20.10      3.43 o
  -2   7   3        8.86        5.04      3.58 o
  -1   7   3       10.07        5.26      2.28 o
   0   7   3       87.71       86.98      5.13 o
   1   7   3        3.34        2.10      2.19 o
   2   7   3       30.72       37.87      6.10 o
   3   7   3        5.06        2.16      2.49 o
   4   7   3        5.62        6.30      2.75 o
   5   7   3        4.42        2.57      7.27 o
   6   7   3       21.94       23.89      4.42 o
   7   7   3        6.16       11.90      6.63 o
  -5   8   3        0.44       -0.36      4.03 o
  -4   8   3        3.21       -1.47      3.68 o
  -3   8   3       43.21       49.69      4.47 o
  -2   8   3       16.40       20.37      3.29 o
  -1   8   3        5.11        0.90      4.28 o
   0   8   3       18.44       13.91      3.30 o
   1   8   3        1.41       -1.66      2.25 o
   2   8   3        0.15       -1.34      4.40 o
   3   8   3        1.55       -2.05      3.18 o
 -17   0   4       12.26        5.78      8.37 o
 -16   0   4       84.81       82.78     14.99 o
 -15   0   4       21.43       11.22      7.69 o
 -14   0   4      753.35      824.95     37.50 o
 -13   0   4       61.68       63.76     11.96 o
 -12   0   4     2969.15     2757.39     82.27 o
  -9   0   4      312.64      317.81     16.08 o
  -8   0   4       64.70       58.84      4.83 o
  -7   0   4      225.98      237.82      8.58 o
  -6   0   4      457.90      543.57     14.48 o
  -4   0   4     3455.97     3232.73     64.57 o
  -3   0   4        6.22        1.15      0.65 o
  -2   0   4    20785.42    19773.32    374.07 o
  -1   0   4    27695.06    27047.29    442.49 o
   1   0   4     1110.85      950.31     24.00 o
   2   0   4       24.71       26.59      5.94 o
   3   0   4        1.03        0.94      1.54 o
   4   0   4       20.33       23.53      2.44 o
   5   0   4      641.00      598.02     12.19 o
   6   0   4      100.28      100.28      5.01 o
   7   0   4      108.56      108.76      6.16 o
   8   0   4      304.01      289.78     10.31 o
   9   0   4      970.83      940.66     21.25 o
  10   0   4      167.04      172.11      9.04 o
  11   0   4       17.89       25.59      9.89 o
  12   0   4       72.84       79.58      8.90 o
  13   0   4       36.76       32.05     11.97 o
  14   0   4        4.81       -7.37      6.65 o
 -17   1   4        1.07        2.01      5.64 o
 -16   1   4        6.42        0.36      5.21 o
 -15   1   4      114.82      120.06     11.84 o
 -14   1   4      126.62      138.39     10.67 o
 -13   1   4      368.49      380.27     10.82 o
 -12   1   4       97.74      102.65      6.67 o
 -11   1   4     1379.24     1328.95     21.39 o
 -10   1   4      260.64      260.58     12.50 o
  -9   1   4       55.06       66.52      5.51 o
  -8   1   4     1103.12     1215.62     27.73 o
  -7   1   4       17.13       13.15      2.93 o
  -6   1   4     2945.72     3151.96     50.92 o
  -5   1   4        2.59        0.52      0.69 o
  -4   1   4      391.03      360.92      5.24 o
  -3   1   4      160.26      131.85      4.73 o
  -2   1   4     3961.70     4046.82     90.42 o
  -1   1   4    16649.02    16204.94    323.98 o
   0   1   4     6730.60     6538.61    107.66 o
   1   1   4       46.00       32.90      2.66 o
   2   1   4      292.14      357.14      9.70 o
   3   1   4     1833.45     1965.67     23.70 o
   4   1   4      113.97       93.13      2.74 o
   5   1   4     1027.87     1068.36     12.34 o
   6   1   4        1.76        2.27      1.14 o
   7   1   4       36.50       30.87      2.73 o
   8   1   4      267.31      263.46      5.83 o
   9   1   4        2.51        4.72      1.69 o
  10   1   4      715.68      720.26     12.06 o
  11   1   4       19.09       31.26      4.52 o
  12   1   4       48.83       46.97      4.58 o
  13   1   4       11.97        8.48      3.15 o
  14   1   4        3.86        0.79      2.58 o
 -17   2   4        8.81        8.36      7.70 o
 -16   2   4       88.58       86.11     10.88 o
 -15   2   4       16.04        9.88      5.69 o
 -14   2   4        1.77        0.79      2.87 o
 -13   2   4        2.08        1.83      2.86 o
 -12   2   4      160.77      149.92      6.24 o
 -11   2   4        4.50       11.85      2.76 o
 -10   2   4      184.92      152.25      5.44 o
  -9   2   4      284.41      268.95      6.28 o
  -8   2   4     1057.12     1132.28     27.24 o
  -7   2   4       54.25       59.69      4.89 o
  -6   2   4     1224.86     1261.22     23.74 o
  -5   2   4      258.06      265.47      5.31 o
  -4   2   4        0.24        1.14      0.91 o
  -3   2   4        0.03        1.14      0.78 o
  -2   2   4     2514.77     2695.68     36.37 o
  -1   2   4      448.02      442.14      6.77 o
   0   2   4      142.08      171.19      4.76 o
   1   2   4     1602.14     1685.33     25.79 o
   2   2   4      827.36      858.41     11.29 o
   3   2   4       85.62       98.91      3.02 o
   4   2   4       24.92       20.52      1.71 o
   5   2   4      303.73      325.26      6.31 o
   6   2   4        0.73        1.22      1.31 o
   7   2   4       40.19       40.15      3.12 o
   8   2   4       70.89       73.18      3.65 o
   9   2   4      370.64      352.92      7.15 o
  10   2   4       35.22       32.63      3.27 o
  11   2   4        4.87        3.48      3.08 o
  12   2   4        9.16        9.69      3.24 o
  13   2   4        8.53        7.01      3.75 o
 -16   3   4       34.47       44.60      8.76 o
 -15   3   4      114.60      134.15     12.94 o
 -14   3   4        8.43        2.33      4.55 o
 -13   3   4      124.55      107.74      5.60 o
 -12   3   4      330.39      291.64     12.46 o
 -11   3   4      127.68      149.37      5.70 o
 -10   3   4       16.73       16.06      2.58 o
  -9   3   4       90.12       96.76      7.37 o
  -8   3   4      354.75      346.38      8.99 o
  -7   3   4      608.11      605.47      9.76 o
  -6   3   4       72.80       63.13      2.94 o
  -5   3   4     2921.66     2845.79     32.72 o
  -4   3   4       38.78       42.01      2.32 o
  -3   3   4      206.68      195.60      3.75 o
  -2   3   4      280.13      277.71      4.93 o
  -1   3   4        0.66        0.43      0.93 o
   0   3   4      158.53      119.62      4.14 o
   1   3   4       13.62       10.64      1.21 o
   2   3   4      718.59      697.69      9.46 o
   3   3   4      422.34      397.80      6.40 o
   4   3   4      558.34      539.39      8.29 o
   5   3   4       70.10       92.76      3.53 o
   6   3   4      673.27      665.64     10.01 o
   7   3   4       93.94       94.16      4.11 o
   8   3   4       27.52       34.59      2.97 o
   9   3   4        0.23       -1.62      1.83 o
  10   3   4      281.76      280.50      7.54 o
  11   3   4        0.46       -0.41      2.51 o
  12   3   4        8.77       13.51      3.44 o
  13   3   4       21.78       12.09      3.49 o
 -15   4   4       10.82       12.06      4.63 o
 -14   4   4      120.97      127.36      7.80 o
 -13   4   4       18.45        9.62      3.50 o
 -12   4   4        7.45        9.98      3.29 o
 -11   4   4        3.94        1.39      2.56 o
 -10   4   4        0.13       -0.25      2.06 o
  -9   4   4      358.74      364.58      9.17 o
  -8   4   4      482.46      495.25     10.60 o
  -7   4   4        8.25       13.86      2.49 o
  -6   4   4     1187.47     1161.38     16.40 o
  -5   4   4      234.86      217.98      7.56 o
  -4   4   4      511.79      509.34      8.54 o
  -3   4   4       79.71       84.62      3.13 o
  -2   4   4        9.23        4.60      1.38 o
  -1   4   4      162.93      136.98      2.86 o
   0   4   4     1306.18     1329.56     18.43 o
   1   4   4      184.25      213.46      4.91 o
   2   4   4       77.61       85.69      3.36 o
   3   4   4     1162.15     1159.82     15.57 o
   4   4   4      104.84      114.69      4.27 o
   5   4   4      450.40      454.24      8.82 o
   6   4   4      562.04      575.44     10.42 o
   7   4   4      301.62      316.19      7.72 o
   8   4   4      211.02      213.81      7.05 o
   9   4   4       47.83       48.84      5.53 o
  10   4   4       25.71       20.22      3.48 o
  11   4   4      427.22      388.67     10.45 o
  12   4   4        3.51        1.43      2.90 o
 -14   5   4       13.95       10.34      5.12 o
 -13   5   4        5.44        5.41      3.71 o
 -12   5   4       44.39       51.73      5.06 o
 -11   5   4        5.32        6.62      2.73 o
 -10   5   4        3.06        4.79      3.73 o
  -9   5   4       15.43       16.52      3.05 o
  -8   5   4       30.08       31.50      4.03 o
  -7   5   4      373.59      382.73     10.80 o
  -6   5   4      149.61      152.30      6.03 o
  -5   5   4       31.87       34.43      2.19 o
  -4   5   4        1.34        2.68      1.27 o
  -3   5   4        1.71        2.08      1.15 o
  -2   5   4        6.96       11.91      1.63 o
  -1   5   4        4.97        5.68      1.42 o
   0   5   4        0.40        0.19      1.77 o
   1   5   4        3.34        6.83      1.67 o
   2   5   4       16.71       16.94      2.68 o
   3   5   4       27.31       29.58      3.09 o
   4   5   4      347.81      348.90      8.33 o
   5   5   4       49.77       49.65      3.63 o
   6   5   4       81.96       91.09      5.93 o
   7   5   4       65.58       68.97      4.81 o
   8   5   4        9.03       13.03      3.00 o
   9   5   4       60.13       69.91      6.80 o
  10   5   4       47.13       50.67      4.80 o
 -12   6   4       95.53       93.78     15.03 o
 -11   6   4       30.24       25.47      7.81 o
 -10   6   4        0.55       -1.20      3.68 o
  -9   6   4        5.08        2.81      3.39 o
  -8   6   4       21.18       26.94      5.51 o
  -7   6   4        2.93        4.78      3.02 o
  -6   6   4        6.29        3.70      2.90 o
  -5   6   4       11.13       13.98      3.57 o
  -4   6   4      206.93      221.12      7.13 o
  -3   6   4        2.37        2.71      1.52 o
  -2   6   4       19.86       22.51      2.32 o
  -1   6   4      219.94      229.69      7.19 o
   0   6   4      216.50      196.34      5.78 o
   1   6   4        3.23        4.10      2.21 o
   2   6   4        8.55        7.84      2.06 o
   3   6   4       75.96       77.88      4.63 o
   4   6   4        2.48        3.61      2.40 o
   5   6   4       14.89       10.22      2.41 o
   6   6   4       22.51       24.92      4.76 o
   7   6   4      151.98      168.53     18.38 o
   8   6   4       10.28       14.63      3.41 o
   9   6   4        3.34       -2.71      5.51 o
 -10   7   4       33.10       26.16     10.66 o
  -9   7   4       27.13       32.27     16.26 o
  -8   7   4       40.68       32.17      6.55 o
  -7   7   4       35.24       45.47      7.32 o
  -6   7   4       16.52        4.36      3.97 o
  -5   7   4       53.31       55.99      7.47 o
  -4   7   4        1.98        1.75      3.39 o
  -3   7   4        5.19        2.09      5.39 o
  -2   7   4      166.14      165.32      5.54 o
  -1   7   4       73.13       79.24      4.36 o
   0   7   4       27.75       33.45      3.26 o
   1   7   4       87.79       83.18      4.71 o
   2   7   4       39.83       37.07      3.55 o
   3   7   4        2.22       -2.33      4.57 o
   4   7   4        0.22       -2.20      2.06 o
   5   7   4        0.05       -2.37      6.44 o
   6   7   4      105.00      103.18      7.73 o
  -5   8   4        6.84       -1.71      3.46 o
  -4   8   4       74.26       76.90      8.97 o
  -3   8   4        0.03        0.48      3.65 o
  -2   8   4        0.04       -1.91      5.72 o
  -1   8   4       74.71       76.19      9.27 o
   0   8   4       62.15       50.65      9.10 o
   1   8   4        0.51       -6.82      6.34 o
   2   8   4        1.19       -1.02      3.91 o
 -17   1   5        2.32       -1.06      4.97 o
 -16   1   5      168.92      198.25     13.45 o
 -15   1   5       61.87       69.47     24.82 o
 -14   1   5       44.46       54.41      8.25 o
 -13   1   5      440.67      444.11     17.92 o
 -12   1   5       43.33       47.55      9.22 o
 -11   1   5      180.55      241.01     12.04 o
 -10   1   5        7.97        6.64      3.33 o
  -9   1   5      657.24      669.52     15.90 o
  -8   1   5      151.90      150.60      8.46 o
  -7   1   5       20.07       30.99      1.94 o
  -6   1   5      145.55      190.13      4.97 o
  -3   1   5        0.13        2.85      2.17 o
  -2   1   5      685.17      792.31     13.82 o
   0   1   5        9.26        9.89      1.51 o
   2   1   5      215.38      235.42      7.02 o
   3   1   5       10.83       13.31      1.26 o
   4   1   5        2.60        1.87      0.89 o
   5   1   5      269.79      296.08      5.89 o
   6   1   5        0.88       -0.31      1.38 o
   7   1   5       44.85       38.26      2.65 o
   8   1   5        0.47        0.27      1.42 o
   9   1   5      131.90      136.43      5.48 o
  10   1   5        8.64       11.18      3.26 o
  11   1   5       37.35       33.30      5.06 o
  12   1   5        1.84        8.33     10.62 o
  13   1   5       26.94       26.03      3.77 o
 -17   2   5      133.81      157.64     14.48 o
 -16   2   5      134.72      113.12     12.17 o
 -15   2   5      130.34      143.03     13.80 o
 -14   2   5       29.19       25.73      6.22 o
 -13   2   5       48.00       45.67      6.16 o
 -12   2   5       56.48       67.28      6.78 o
 -11   2   5       56.84       57.84      6.14 o
 -10   2   5      131.64      153.71      8.12 o
  -9   2   5      530.19      566.30     14.89 o
  -8   2   5       26.53       39.55      4.38 o
  -7   2   5     1175.80     1264.50     24.46 o
  -6   2   5     2682.01     2786.62     32.18 o
  -5   2   5      183.57      160.64      4.95 o
  -4   2   5        0.41        3.20      0.94 o
  -3   2   5       25.00       25.32      1.84 o
  -2   2   5     1146.63     1099.75     15.20 o
  -1   2   5      374.68      351.09      6.80 o
   0   2   5       52.65       40.23      2.56 o
   1   2   5      155.27      157.43      5.89 o
   2   2   5      945.87      907.65     14.62 o
   3   2   5      931.59      930.29     10.55 o
   4   2   5      534.14      510.21      8.76 o
   5   2   5       39.33       52.01      2.77 o
   6   2   5      573.54      558.85      9.37 o
   7   2   5      224.87      235.67      5.44 o
   8   2   5      147.24      147.92      4.71 o
   9   2   5       20.46       19.15      2.43 o
  10   2   5      272.53      266.98      7.29 o
  11   2   5        8.51        8.69      4.47 o
  12   2   5       70.73       69.89      4.84 o
  13   2   5        0.21       -4.79      3.14 o
 -16   3   5      113.88      118.13     12.63 o
 -15   3   5       15.51       15.98      8.75 o
 -14   3   5        0.06       -6.68      3.34 o
 -13   3   5        1.42       -1.15      3.85 o
 -12   3   5      401.46      341.19     13.23 o
 -11   3   5       11.48        7.51      3.69 o
 -10   3   5      148.50      126.15      8.61 o
  -9   3   5      562.95      546.41     15.12 o
  -8   3   5      864.95      861.12     22.92 o
  -7   3   5       31.03       41.76      2.76 o
  -6   3   5      826.19      804.46     10.89 o
  -5   3   5     2198.31     2218.55     24.10 o
  -4   3   5      614.89      641.16      8.86 o
  -3   3   5      232.48      220.79      4.74 o
  -2   3   5     1141.33     1169.83     15.76 o
  -1   3   5     1221.29     1223.51     18.13 o
   0   3   5      561.11      567.25     11.88 o
   1   3   5      646.03      628.36     12.84 o
   2   3   5      243.37      230.31      5.72 o
   3   3   5     1894.85     1955.13     21.53 o
   4   3   5     1036.29     1057.49     13.44 o
   5   3   5      654.60      667.39      9.71 o
   6   3   5       33.69       36.95      2.74 o
   7   3   5      477.66      469.54      8.71 o
   8   3   5       13.69       17.10      2.39 o
   9   3   5      278.16      262.08     10.96 o
  10   3   5       61.23       59.33      4.59 o
  11   3   5       53.00       44.73      4.37 o
  12   3   5        0.03       -1.04      3.10 o
 -15   4   5        2.65       -1.66      3.27 o
 -14   4   5       21.70       13.96      5.18 o
 -13   4   5       39.08       41.61      5.00 o
 -12   4   5       21.09       18.25      3.21 o
 -11   4   5      123.12      105.08      6.88 o
 -10   4   5        2.51       -0.11      2.08 o
  -9   4   5       94.06      100.99      5.47 o
  -8   4   5       39.15       36.63      3.49 o
  -7   4   5        2.83        4.17      1.94 o
  -6   4   5       56.17       69.19      3.83 o
  -5   4   5       45.74       39.06      2.81 o
  -4   4   5       26.11       29.36      2.79 o
  -3   4   5       10.05        4.14      2.31 o
  -2   4   5      271.72      278.74      6.71 o
  -1   4   5        0.47       -0.13      1.56 o
   0   4   5      239.80      290.07      8.69 o
   1   4   5        7.26       13.76      2.71 o
   2   4   5       83.89       99.82      3.22 o
   3   4   5       78.23       77.78      3.56 o
   4   4   5       85.01       90.28      4.12 o
   5   4   5      260.29      270.30      7.02 o
   6   4   5       21.73       15.88      3.54 o
   7   4   5       45.93       41.24      3.39 o
   8   4   5       91.14       95.74      5.09 o
   9   4   5       15.50       11.25      2.87 o
  10   4   5        3.04        3.85      2.53 o
  11   4   5        2.34        2.33      2.86 o
 -14   5   5      115.88      123.01      7.65 o
 -13   5   5       13.31       16.95      3.52 o
 -12   5   5      232.73      237.63      8.65 o
 -11   5   5       15.78       21.27      3.61 o
 -10   5   5        8.83        9.98      2.94 o
  -9   5   5       61.87       69.97      5.63 o
  -8   5   5      259.51      238.06      8.61 o
  -7   5   5       35.54       35.07      4.01 o
  -6   5   5      986.70      978.97     16.77 o
  -5   5   5       69.87       71.39      4.37 o
  -4   5   5       61.73       62.45      4.11 o
  -3   5   5     1457.14     1412.49     20.22 o
  -2   5   5      623.32      583.03     12.33 o
  -1   5   5      625.89      572.32     12.28 o
   0   5   5        2.78        4.34      2.30 o
   1   5   5      122.25      113.75      5.98 o
   2   5   5       21.42       24.37      2.09 o
   3   5   5        8.57        8.18      1.78 o
   4   5   5      432.88      443.50      9.31 o
   5   5   5     1126.34     1123.16     18.10 o
   6   5   5      112.00      111.32      6.06 o
   7   5   5       80.38       90.26      5.99 o
   8   5   5       23.07       23.24      3.73 o
   9   5   5      454.10      478.94     11.14 o
  10   5   5        0.43       -2.92      3.66 o
 -12   6   5        8.30        4.33      4.63 o
 -11   6   5       14.02       28.75      6.70 o
 -10   6   5      137.73      133.58      9.73 o
  -9   6   5      153.27      153.95      9.39 o
  -8   6   5        9.02        7.86      3.44 o
  -7   6   5        1.71        2.73      2.28 o
  -6   6   5        7.23        4.91      2.40 o
  -5   6   5      400.23      393.13      9.88 o
  -4   6   5      388.92      405.60      9.90 o
  -3   6   5       96.77       80.72      5.54 o
  -2   6   5      529.49      545.42     12.66 o
  -1   6   5        0.63       -0.09      2.26 o
   0   6   5       10.14        4.08      2.63 o
   1   6   5        0.10       -3.23      4.30 o
   2   6   5       78.74       77.20      7.69 o
   3   6   5       80.55       80.09      3.77 o
   4   6   5        6.80        9.33      2.58 o
   5   6   5      216.04      231.52      6.71 o
   6   6   5      200.47      199.37     13.74 o
   7   6   5        0.83        2.99      2.31 o
   8   6   5      171.21      191.42     10.62 o
 -10   7   5       42.91       40.43     14.62 o
  -9   7   5        0.45        2.65      4.33 o
  -8   7   5       14.41        9.43      4.89 o
  -7   7   5       10.99       10.07      4.73 o
  -6   7   5        0.02       -2.38      3.37 o
  -5   7   5       41.34       31.78      5.07 o
  -4   7   5        0.15        0.39      2.81 o
  -3   7   5       77.61       64.69      6.21 o
  -2   7   5        8.44        8.04      3.76 o
  -1   7   5       12.59        7.45      3.69 o
   0   7   5       11.35        4.94      6.68 o
   1   7   5       41.89       25.37      5.21 o
   2   7   5        0.13       -3.34      7.66 o
   3   7   5        3.85        3.00      3.60 o
   4   7   5        1.49        1.08      9.19 o
   5   7   5       10.29        9.37      4.40 o
  -4   8   5        0.76       -4.58      3.31 o
  -3   8   5        0.00       -5.20      3.02 o
  -2   8   5       77.97       77.47      8.03 o
  -1   8   5        5.73       -2.44      6.94 o
   0   8   5       20.06        8.88      6.66 o
 -18   0   6        2.69       13.70      8.66 o
 -17   0   6      125.89      132.37     18.79 o
 -16   0   6       22.81       34.84     10.89 o
 -15   0   6       61.28       57.29     12.34 o
 -14   0   6        4.04        7.17      6.57 o
 -13   0   6      345.50      321.96     21.11 o
 -12   0   6      534.00      534.32     26.78 o
 -11   0   6      642.97      692.02     29.97 o
 -10   0   6      977.15     1047.68     26.96 o
  -9   0   6      620.70      637.60     20.78 o
  -8   0   6       37.16       76.85     12.89 o
  -7   0   6        0.92       -0.77      1.31 o
  -6   0   6        9.76        6.49      2.54 o
  -5   0   6      148.89      140.93      4.18 o
  -4   0   6     2950.13     2845.32     59.18 o
  -2   0   6     2498.87     2451.30     51.82 o
  -1   0   6     1592.83     1832.53     40.68 o
   0   0   6       26.94       46.65      5.84 o
   1   0   6       10.31        9.03      2.25 o
   2   0   6     2697.27     2735.32     50.72 o
   3   0   6      206.12      241.73      9.14 o
   4   0   6      359.20      335.23      6.44 o
   5   0   6     1571.55     1585.69     21.68 o
   6   0   6        7.48        7.76      1.78 o
   7   0   6        8.20        9.44      2.04 o
   8   0   6      440.23      395.82      9.69 o
   9   0   6       97.14       82.63      6.49 o
  10   0   6      241.07      251.83     11.27 o
  11   0   6      163.55      144.98      7.20 o
  12   0   6       28.19       30.31      4.42 o
 -17   1   6        0.43       -1.86      4.86 o
 -16   1   6        4.26       -5.76      3.70 o
 -15   1   6        5.11        7.35      5.60 o
 -14   1   6      438.86      386.02     17.18 o
 -13   1   6      355.17      349.61     22.71 o
 -12   1   6      313.82      296.03     13.75 o
 -11   1   6      453.55      462.10     15.72 o
 -10   1   6      105.82      114.57      7.53 o
  -9   1   6      424.79      438.52     14.93 o
  -8   1   6       10.65        8.84      1.54 o
  -7   1   6       21.14       14.62      2.18 o
  -6   1   6      754.92      809.45     15.13 o
  -5   1   6        9.48       17.50      1.49 o
  -4   1   6      268.62      233.87      4.87 o
  -3   1   6      143.24      133.41      4.18 o
  -2   1   6     2341.68     2437.35     27.08 o
  -1   1   6      405.10      420.43      7.22 o
   0   1   6      130.55      116.29      4.23 o
   2   1   6       15.56       14.40      2.00 o
   3   1   6      632.41      615.71     12.45 o
   4   1   6      692.49      636.50     10.39 o
   5   1   6      162.25      174.10      3.99 o
   6   1   6      257.88      254.71      5.23 o
   7   1   6       60.71       59.28      3.13 o
   8   1   6      526.16      528.77      8.88 o
   9   1   6       29.21       28.45      2.66 o
  10   1   6       22.96       24.11      4.33 o
  11   1   6       17.05       12.39      2.90 o
  12   1   6      185.61      168.27      7.18 o
 -17   2   6       91.45       83.79     14.66 o
 -16   2   6        0.12       -3.72      4.23 o
 -15   2   6       90.92       77.59     10.02 o
 -14   2   6       13.60       19.67      8.62 o
 -13   2   6       10.22        9.82      4.60 o
 -12   2   6      103.85       95.03      7.60 o
 -11   2   6       43.70       40.96      5.07 o
 -10   2   6      232.95      223.36      9.22 o
  -9   2   6        0.29        1.52      3.29 o
  -8   2   6      246.40      222.43      8.23 o
  -7   2   6      348.27      373.93      6.91 o
  -6   2   6      199.50      190.62      4.49 o
  -5   2   6      996.96      978.51     14.80 o
  -4   2   6      374.07      353.69      6.21 o
  -3   2   6     1178.92     1200.90     15.85 o
  -2   2   6     1418.57     1543.45     20.21 o
  -1   2   6     1577.92     1769.54     24.47 o
   0   2   6       57.03       66.83      3.55 o
   1   2   6       34.75       28.77      2.64 o
   2   2   6      131.95      108.57     12.90 o
   3   2   6      150.59      175.71     10.71 o
   4   2   6        1.09        2.93      1.34 o
   5   2   6       90.07      100.21      7.08 o
   6   2   6       16.86       19.08      2.10 o
   7   2   6        0.70       -0.90      1.30 o
   8   2   6       94.97       90.37      4.77 o
   9   2   6      155.28      149.75      5.64 o
  10   2   6       51.71       41.00      3.64 o
  11   2   6       29.04       30.66      3.77 o
  12   2   6       48.00       48.54      4.29 o
 -16   3   6        9.02        5.43      5.64 o
 -15   3   6      119.55      158.51     24.52 o
 -14   3   6       10.45        5.92      4.16 o
 -13   3   6       16.44       18.50      4.88 o
 -12   3   6        0.02       -1.19      6.15 o
 -11   3   6       17.71       21.47      4.40 o
 -10   3   6      474.91      469.71     14.38 o
  -9   3   6      415.19      408.76     10.83 o
  -8   3   6        3.80        2.11      1.93 o
  -7   3   6      611.04      622.60      9.31 o
  -6   3   6      152.90      131.47      4.36 o
  -5   3   6       68.22       67.63      3.21 o
  -4   3   6      667.24      674.23      9.69 o
  -3   3   6     1240.05     1089.11     15.92 o
  -2   3   6      215.11      235.61      6.71 o
  -1   3   6      489.77      512.53      9.96 o
   0   3   6      455.79      447.92     10.56 o
   1   3   6      101.00      108.34      4.51 o
   2   3   6     1310.61     1269.37     18.70 o
   3   3   6      162.81      167.49      5.99 o
   4   3   6     1326.35     1327.85     20.45 o
   5   3   6        0.22        0.15      1.26 o
   6   3   6       12.84        9.82      2.08 o
   7   3   6       25.47       25.28      3.24 o
   8   3   6      221.90      214.52      6.35 o
   9   3   6      105.62       81.01      5.05 o
  10   3   6       74.66       73.03      7.31 o
  11   3   6       20.67       14.71      7.38 o
 -16   4   6      112.82      100.01     11.81 o
 -15   4   6       24.31       19.90     10.55 o
 -14   4   6      145.93      151.26      9.77 o
 -13   4   6      132.40      136.84      8.70 o
 -12   4   6        4.43        4.54      3.07 o
 -11   4   6      189.96      195.11      8.50 o
 -10   4   6      389.43      376.73     11.34 o
  -9   4   6      201.63      178.96      6.23 o
  -8   4   6      517.52      498.97     10.46 o
  -7   4   6     2804.57     2689.25     34.57 o
  -6   4   6      327.69      295.23      6.84 o
  -5   4   6      271.02      257.31      6.72 o
  -4   4   6      263.16      281.97      7.69 o
  -3   4   6      443.39      412.61      9.06 o
  -2   4   6      123.83      124.68      4.61 o
  -1   4   6      401.44      371.83     10.13 o
   0   4   6      106.74      112.59      5.64 o
   1   4   6     1920.52     1976.18     38.72 o
   2   4   6      361.62      361.08     10.36 o
   3   4   6     1344.11     1317.33     24.28 o
   4   4   6      393.80      390.86     11.39 o
   5   4   6      391.67      396.29     11.79 o
   6   4   6       60.65       72.22      7.02 o
   7   4   6      207.37      190.23      6.71 o
   8   4   6       35.56       40.84      3.70 o
   9   4   6      155.36      152.54      6.48 o
  10   4   6        0.36        0.47      3.25 o
 -14   5   6       78.19       78.50      6.87 o
 -13   5   6        0.74       -1.14      2.53 o
 -12   5   6        7.59        8.86      3.13 o
 -11   5   6       37.84       36.49      4.57 o
 -10   5   6      224.06      227.09      8.72 o
  -9   5   6       73.85       74.78      5.80 o
  -8   5   6       89.41       87.82      6.10 o
  -7   5   6       55.92       64.77      4.67 o
  -6   5   6      364.65      360.74      9.20 o
  -5   5   6      112.54      122.11      5.78 o
  -4   5   6       55.02       55.10      3.98 o
  -3   5   6        0.10       -1.71      1.49 o
  -2   5   6        8.00        1.50      1.79 o
  -1   5   6       52.85       49.87      4.81 o
   0   5   6        0.15        1.04      2.07 o
   1   5   6       34.07       38.21      4.32 o
   2   5   6      354.58      375.33     11.26 o
   3   5   6        2.63       -1.02      2.23 o
   4   5   6       39.33       44.47      4.99 o
   5   5   6        3.55        4.83      3.00 o
   6   5   6       12.53       15.18      3.86 o
   7   5   6        8.48       13.96      4.77 o
   8   5   6       14.46       15.97      4.86 o
   9   5   6       69.12       62.70      8.39 o
 -12   6   6       11.44       13.46      4.39 o
 -11   6   6       31.01       28.15      5.31 o
 -10   6   6      127.80      137.40      9.87 o
  -9   6   6        6.20        6.43      2.75 o
  -8   6   6       86.01       91.74      5.89 o
  -7   6   6       58.79       50.14      4.47 o
  -6   6   6      120.46      126.30      6.20 o
  -5   6   6        0.70       -0.76      2.11 o
  -4   6   6      161.64      151.16      6.04 o
  -3   6   6      363.38      328.05      9.74 o
  -2   6   6       38.87       46.10      4.51 o
  -1   6   6       10.46       10.02      3.05 o
   0   6   6        6.59        9.04      2.94 o
   1   6   6      126.08      132.15      7.06 o
   2   6   6        0.01        0.30      2.42 o
   3   6   6       70.87       77.92      6.66 o
   4   6   6       30.58       31.98      4.82 o
   5   6   6        0.05       -1.85      3.75 o
   6   6   6        3.95        6.33      3.84 o
   7   6   6      111.08      104.23      9.86 o
 -10   7   6       60.11       60.51      8.79 o
  -9   7   6       56.75       51.33      6.63 o
  -8   7   6       78.09       87.82     13.47 o
  -7   7   6        3.29        2.23      3.16 o
  -6   7   6       24.06       28.66      5.09 o
  -5   7   6        5.74        3.27      3.08 o
  -4   7   6      130.98      109.07      8.62 o
  -3   7   6       39.42       34.25      5.53 o
  -2   7   6        0.35       -0.27      5.40 o
  -1   7   6       13.06        5.49      3.74 o
   0   7   6      187.48      177.51     10.38 o
   1   7   6        1.52        0.30      4.11 o
   2   7   6       44.68       42.21      5.29 o
   3   7   6        4.25        3.92      4.04 o
   4   7   6        0.93        4.24      3.52 o
 -18   1   7       71.29       66.75     10.34 o
 -17   1   7        6.89       19.11      6.43 o
 -16   1   7       45.20       47.15      8.22 o
 -15   1   7      140.39      174.28     14.12 o
 -14   1   7       81.22       79.34      9.41 o
 -13   1   7        3.32        2.61      3.75 o
 -12   1   7       24.77       25.97      7.95 o
 -11   1   7      611.00      661.21     21.68 o
 -10   1   7       13.50       11.64      3.17 o
  -9   1   7        8.29        8.67      2.43 o
  -8   1   7       32.67       39.69      3.12 o
  -7   1   7      288.42      300.31      6.66 o
  -6   1   7      367.44      399.15      7.48 o
  -5   1   7      193.94      165.05      4.49 o
  -4   1   7       49.63       54.51      5.70 o
  -3   1   7       89.70      100.54      3.65 o
  -2   1   7     1023.25     1043.78     15.30 o
  -1   1   7     2025.38     1915.74     26.72 o
   0   1   7      931.61     1006.21     16.94 o
   1   1   7       54.01       41.45      5.35 o
   2   1   7        2.50        1.99      1.53 o
   3   1   7      645.58      607.63     12.71 o
   4   1   7       52.49       50.22      3.98 o
   5   1   7       10.58       10.24      1.73 o
   6   1   7       35.96       30.14      2.32 o
   7   1   7      443.16      424.16      7.92 o
   8   1   7       83.40       77.09      4.33 o
   9   1   7      206.48      223.19      7.80 o
  10   1   7      228.86      213.46      8.61 o
  11   1   7       43.53       42.36      3.26 o
 -17   2   7      182.51      216.13     20.30 o
 -16   2   7       49.36       46.63      8.49 o
 -15   2   7      156.28      159.02     13.42 o
 -14   2   7        7.85       14.86      5.20 o
 -13   2   7       45.73       38.67      6.59 o
 -12   2   7      808.18      770.86     19.88 o
 -11   2   7      825.67      850.44     20.63 o
 -10   2   7       63.71       76.90      7.92 o
  -9   2   7        6.38        7.28      2.10 o
  -8   2   7     1045.61     1120.55     15.48 o
  -7   2   7      590.85      607.85      9.70 o
  -6   2   7      360.86      378.18      7.96 o
  -5   2   7      161.07      177.29      9.80 o
  -4   2   7     1714.29     1615.56     20.53 o
  -3   2   7      961.32      954.81     12.72 o
  -2   2   7      470.56      432.07     14.21 o
   0   2   7     4259.45     4227.81     73.72 o
   1   2   7      107.79      102.92      8.34 o
   2   2   7      258.71      239.86      7.24 o
   4   2   7      575.73      535.94     11.02 o
   5   2   7       31.07       40.22      3.67 o
   6   2   7      300.44      273.22      7.81 o
   7   2   7       14.90       13.02      1.66 o
   8   2   7      299.48      276.37      7.18 o
   9   2   7        3.11        7.14      3.01 o
  10   2   7      178.56      175.71     13.08 o
  11   2   7       47.54       45.81      6.11 o
 -17   3   7        1.64        4.59      5.65 o
 -16   3   7       41.49       41.51      8.09 o
 -15   3   7      133.85      135.30     12.46 o
 -14   3   7      236.79      194.46     27.36 o
 -13   3   7        9.29        6.18      6.65 o
 -12   3   7        9.68       12.83      4.21 o
 -11   3   7      468.07      427.87     11.81 o
 -10   3   7       47.11       49.90      5.01 o
  -9   3   7      142.09      125.80      6.19 o
  -8   3   7      242.40      260.47     11.55 o
  -7   3   7       13.75       12.04      1.91 o
  -6   3   7       91.28       93.47      3.68 o
  -5   3   7      993.34      969.12     12.95 o
  -4   3   7      444.67      467.30      8.60 o
  -3   3   7     1166.13     1227.37     15.59 o
  -2   3   7       29.20       28.59      2.17 o
  -1   3   7       77.39       72.21      6.46 o
   0   3   7       13.50       13.59      2.63 o
   1   3   7      146.49      165.09      6.85 o
   2   3   7       37.89       38.63      3.79 o
   3   3   7      761.53      793.94     16.79 o
   4   3   7       71.67       72.65      5.49 o
   5   3   7        5.45        5.97      3.09 o
   6   3   7        1.20        4.46      2.41 o
   7   3   7      402.06      395.08     11.34 o
   8   3   7       20.27       23.37      3.72 o
   9   3   7        1.67        0.37      3.51 o
  10   3   7        0.05        0.01      4.26 o
 -16   4   7       14.32        7.02      6.49 o
 -15   4   7       16.36       18.63      6.01 o
 -14   4   7        3.21       -2.29      2.78 o
 -13   4   7      107.45      114.28      8.00 o
 -12   4   7        0.08       -1.87      2.60 o
 -11   4   7       42.15       56.82      5.44 o
 -10   4   7        1.07       -0.70      2.27 o
  -9   4   7      389.70      408.07     11.34 o
  -8   4   7      319.81      327.98      9.82 o
  -7   4   7      215.61      223.56      9.69 o
  -6   4   7        5.56        6.62      2.34 o
  -5   4   7      130.20      133.95      6.01 o
  -4   4   7       45.73       41.08      4.33 o
  -3   4   7       10.37        8.60      2.35 o
  -2   4   7      162.73      170.99      6.11 o
  -1   4   7       86.59       91.44      5.47 o
   0   4   7      202.20      181.07      7.22 o
   1   4   7       16.94       17.07      3.78 o
   2   4   7      332.88      304.90      9.72 o
   3   4   7      144.96      171.18      7.56 o
   4   4   7       10.49       11.14      2.98 o
   5   4   7       28.55       25.48      4.07 o
   6   4   7       50.16       50.73      7.29 o
   7   4   7       24.77       29.80      4.61 o
   8   4   7        0.49        0.81      4.35 o
   9   4   7        3.86        9.91      6.11 o
 -14   5   7       37.00       34.98      6.27 o
 -13   5   7       55.46       42.83      6.70 o
 -12   5   7      260.16      305.70     13.57 o
 -11   5   7      229.40      217.26     11.33 o
 -10   5   7      227.18      243.94     13.34 o
  -9   5   7      222.17      212.40     10.51 o
  -8   5   7      119.66      120.40      9.08 o
  -7   5   7       93.18       87.96      6.54 o
  -6   5   7      222.83      224.48     14.52 o
  -5   5   7      355.20      355.14     10.35 o
  -4   5   7      143.49      142.00      5.55 o
  -3   5   7       74.01       74.43      4.67 o
  -2   5   7       10.44       17.17      3.30 o
  -1   5   7      491.30      456.11     12.57 o
   0   5   7       91.23       89.19      6.33 o
   1   5   7      731.25      701.97     16.45 o
   2   5   7        1.81        1.27      2.43 o
   3   5   7        9.93        9.42      3.11 o
   4   5   7       15.92       12.69      4.87 o
   5   5   7      186.52      177.41     11.26 o
   6   5   7        9.21        8.69      3.54 o
   7   5   7      104.49      101.50     10.41 o
   8   5   7        7.62       10.59      4.61 o
 -12   6   7      191.00      209.72     17.05 o
 -11   6   7        8.88        6.29      3.91 o
 -10   6   7       42.54       46.06      5.63 o
  -9   6   7        0.04       -1.32      2.61 o
  -8   6   7       91.24       87.93      6.09 o
  -7   6   7       41.11       37.74      4.03 o
  -6   6   7        7.31        6.28      2.43 o
  -5   6   7       37.12       49.58      4.33 o
  -4   6   7        8.93       10.03      2.63 o
  -3   6   7       52.53       49.83      4.89 o
  -2   6   7      143.13      142.31      7.63 o
  -1   6   7        0.82       -1.12      2.66 o
   0   6   7       60.61       67.11      6.03 o
   1   6   7       62.08       74.57      6.38 o
   2   6   7       50.42       49.54      6.29 o
   3   6   7        0.16        4.49      2.84 o
   4   6   7       61.67       62.12      6.25 o
   5   6   7        0.01        3.71      3.79 o
   6   6   7       19.39       18.66      9.60 o
  -9   7   7        0.56       -2.92      3.06 o
  -8   7   7        9.93        8.08      3.63 o
  -7   7   7        0.32       -0.82      2.78 o
  -6   7   7       24.55       30.13      5.39 o
  -5   7   7        0.04       -1.27      2.76 o
  -4   7   7        9.72       11.86      3.85 o
  -3   7   7        2.55        2.57      4.36 o
  -2   7   7        7.63        5.89      4.65 o
  -1   7   7        6.80        9.50      3.34 o
   0   7   7        2.28        0.69      3.00 o
   1   7   7       41.46       49.34      5.76 o
   2   7   7        1.25        0.73      2.84 o
   3   7   7       13.09       15.26      4.11 o
 -18   0   8       27.56       16.99      8.28 o
 -17   0   8       30.13       25.79      9.58 o
 -16   0   8       63.38       63.11     13.09 o
 -15   0   8      177.21      224.41     19.17 o
 -14   0   8        0.12       -3.96      4.73 o
 -13   0   8     1715.11     1768.70     60.36 o
 -12   0   8       69.13       55.73     10.51 o
 -11   0   8       11.24       16.03      6.21 o
  -9   0   8      392.91      176.57     12.28 o
  -8   0   8      201.74      199.84      9.35 o
  -7   0   8      901.80      949.56     17.89 o
  -6   0   8       22.57       29.25      4.25 o
  -5   0   8      615.13      579.35     17.71 o
  -4   0   8       67.85       63.98      6.18 o
  -3   0   8     3280.54     3184.63     52.99 o
  -2   0   8     3224.58     3412.72     56.23 o
  -1   0   8     1691.81     1573.39     37.52 o
   0   0   8      324.64      105.90      7.48 o
   1   0   8      233.22      278.55     10.27 o
   2   0   8      326.04      345.41     11.93 o
   3   0   8      101.64       82.77      6.88 o
   4   0   8        3.57        4.65      2.82 o
   5   0   8      388.86      366.86     14.03 o
   6   0   8        0.37       -4.62      2.74 o
   7   0   8      371.90      366.17     14.88 o
   8   0   8      420.25      398.13      9.70 o
   9   0   8      128.59      128.39     10.56 o
  10   0   8       27.07       22.50     10.29 o
  11   0   8      169.55      168.21     21.58 o
 -18   1   8       19.44       19.86      6.58 o
 -17   1   8       12.72        9.44      5.68 o
 -16   1   8       63.24       60.67      8.84 o
 -15   1   8       11.42       10.13      4.81 o
 -14   1   8       51.54       57.16      8.11 o
 -13   1   8      210.40      216.59     12.19 o
 -12   1   8     1424.27     1439.18     35.69 o
 -11   1   8       82.14       88.74      7.55 o
 -10   1   8        8.02       14.90      3.70 o
  -9   1   8       43.80       44.89      4.02 o
  -8   1   8      483.04      521.97      9.95 o
  -7   1   8      184.81      173.63      4.12 o
  -6   1   8     1943.61     2038.71     25.90 o
  -5   1   8      652.96      708.94     19.41 o
  -4   1   8       49.82       49.26      3.16 o
  -3   1   8      287.17      284.82      6.01 o
  -2   1   8     4204.33     4180.99     45.35 o
  -1   1   8     2046.08     2074.76     33.37 o
   0   1   8      282.36      270.23      7.51 o
   1   1   8        1.96        1.21      1.45 o
   2   1   8       55.70       58.21      4.96 o
   3   1   8      490.09      488.60     10.82 o
   4   1   8       50.92       43.27      3.88 o
   5   1   8      417.02      412.89     10.46 o
   6   1   8      515.88      475.62     12.59 o
   7   1   8       36.82       34.57      3.69 o
   8   1   8      117.25      130.56      5.28 o
   9   1   8      168.91      137.74     10.61 o
  10   1   8       24.87      146.14     15.69 o
  11   1   8        0.12        4.61     17.22 o
 -17   2   8        0.32       -6.42      4.17 o
 -16   2   8       17.54       15.99      6.76 o
 -15   2   8       11.07        1.26      5.49 o
 -14   2   8        6.35        8.57      4.55 o
 -13   2   8       72.98       78.93      8.79 o
 -12   2   8      784.99      775.50     20.07 o
 -11   2   8      213.86      229.01      9.66 o
 -10   2   8        4.65        6.50      2.11 o
  -9   2   8        2.05        0.68      1.23 o
  -8   2   8       82.63       87.72      5.45 o
  -7   2   8      317.44      315.15      8.23 o
  -6   2   8      150.80      164.84      5.39 o
  -5   2   8        0.65        3.78      1.27 o
  -4   2   8       47.32       50.63      6.42 o
  -3   2   8      746.34      736.58     12.91 o
  -2   2   8      783.38      298.66     16.29 o
  -1   2   8     1278.96     1386.18     25.39 o
   0   2   8        1.90       -0.18      1.19 o
   1   2   8       39.51       39.22      4.23 o
   2   2   8        3.31        1.35      2.10 o
   3   2   8      150.24      152.59      6.98 o
   4   2   8       95.90       84.13      6.20 o
   5   2   8        2.73        6.66      2.71 o
   6   2   8       42.72       52.17      5.12 o
   7   2   8        0.00       -0.27      2.62 o
   8   2   8       22.17       31.77      4.34 o
  10   2   8       19.73       34.95      7.69 o
 -17   3   8      100.30       97.80     11.97 o
 -16   3   8      137.24      160.80     14.48 o
 -15   3   8       92.75       84.03     20.17 o
 -14   3   8       85.73       86.02      9.93 o
 -13   3   8       16.88       10.78      3.18 o
 -12   3   8       38.05       46.90      4.86 o
 -11   3   8        0.03        3.65      4.78 o
 -10   3   8      171.60      175.15      7.15 o
  -9   3   8        4.41        5.44      2.07 o
  -8   3   8      728.71      728.77     15.15 o
  -7   3   8      849.14      839.33     12.93 o
  -6   3   8      997.87     1016.57     14.69 o
  -5   3   8       39.76       33.64      2.72 o
  -4   3   8      357.97      337.35      7.05 o
  -3   3   8      212.00      244.67     11.95 o
  -2   3   8      178.50      173.02      8.36 o
  -1   3   8        2.38        3.13      2.41 o
   0   3   8       63.76       65.78      6.71 o
   1   3   8       26.58       19.36      4.17 o
   2   3   8      309.92      293.91     12.39 o
   3   3   8      232.98      225.52     11.21 o
   4   3   8      392.29      386.14     15.05 o
   5   3   8        9.28       10.16      3.91 o
   6   3   8      206.48      196.32     11.33 o
   7   3   8        7.05       13.34      3.70 o
   8   3   8        4.56        3.10      2.97 o
   9   3   8       66.38       70.36      7.68 o
  10   3   8       51.63       38.32      7.76 o
 -16   4   8       76.73       80.42      8.70 o
 -15   4   8       43.09       35.12      5.88 o
 -14   4   8        0.49       -4.77      2.38 o
 -13   4   8      279.61      294.37     10.88 o
 -12   4   8      228.44      243.66      9.56 o
 -11   4   8       34.45       31.98      4.22 o
 -10   4   8       22.42       25.88      3.74 o
  -9   4   8      336.17      318.46     12.30 o
  -8   4   8      289.11      301.26     11.61 o
  -7   4   8     1289.01     1251.59     23.74 o
  -6   4   8      218.48      228.41      7.90 o
  -5   4   8      674.33      671.03     14.15 o
  -4   4   8      181.12      176.27      6.91 o
  -3   4   8       27.64       32.51      4.44 o
  -2   4   8        0.16       -0.77      2.68 o
  -1   4   8     1048.10     1081.67     27.38 o
   0   4   8        8.54        8.01      3.82 o
   1   4   8      177.23      168.25     10.07 o
   2   4   8       26.77       26.02      5.23 o
   3   4   8      292.16      295.96     13.48 o
   4   4   8       34.73       35.04      6.06 o
   5   4   8      307.81      297.85     14.32 o
   6   4   8        0.32        2.10      2.81 o
   7   4   8      117.48      115.54      8.17 o
   8   4   8        1.59        5.86      4.02 o
   9   4   8      135.20      136.67     11.20 o
 -14   5   8        0.70       -2.62      3.28 o
 -13   5   8       38.46       39.18      6.79 o
 -11   5   8        0.71        5.30      3.31 o
 -10   5   8       38.71       40.56      5.72 o
  -9   5   8       33.93       22.45      4.58 o
  -8   5   8       64.05       52.17      5.34 o
  -7   5   8        0.27        1.52      2.37 o
  -6   5   8       76.12       71.47      6.19 o
  -5   5   8       68.18       70.04      5.55 o
  -4   5   8        2.10       -0.20      2.10 o
  -3   5   8       14.38       17.90      3.77 o
  -2   5   8        5.04       12.40      4.18 o
  -1   5   8       20.52       17.63      4.75 o
   0   5   8       61.63       74.02      8.03 o
   1   5   8        5.16        4.70      3.63 o
   2   5   8       59.69       71.98      8.27 o
   3   5   8        0.01        0.29      2.82 o
   4   5   8        6.54        7.05      3.07 o
   5   5   8        4.66        9.52      3.55 o
   6   5   8      169.05      170.26      9.03 o
   7   5   8       72.07       85.98      8.53 o
 -12   6   8        8.29       15.91      5.94 o
 -11   6   8        1.35        3.27      3.85 o
 -10   6   8       36.78       36.12      6.61 o
  -9   6   8       77.20       83.64      7.08 o
  -8   6   8        6.25        7.21      2.99 o
  -7   6   8       13.70       10.55      3.28 o
  -6   6   8       28.83       30.86      4.45 o
  -5   6   8       65.59       60.11      5.76 o
  -4   6   8        2.15       -1.49      4.31 o
  -3   6   8       67.14       66.31      8.16 o
  -2   6   8        5.55        4.71      3.83 o
  -1   6   8       68.00       62.37      7.98 o
   0   6   8       28.30       31.05      4.54 o
   1   6   8        2.30       -2.12      2.42 o
   2   6   8       24.66       24.09      4.25 o
   3   6   8        5.08        8.50      3.40 o
   4   6   8       64.34       61.67      7.04 o
   5   6   8       73.09       72.60     13.33 o
  -9   7   8        1.47        1.29      4.63 o
  -8   7   8       76.90       54.81      9.42 o
  -7   7   8       23.30       19.17      6.19 o
  -6   7   8        0.38       -2.23      3.50 o
  -5   7   8       12.25        5.99      6.00 o
  -4   7   8      103.31       89.01     10.89 o
  -3   7   8        1.86        0.22      3.66 o
  -2   7   8       72.82       73.90     10.03 o
  -1   7   8        3.21        0.46      3.58 o
   0   7   8       56.21       48.03      7.37 o
   1   7   8        4.22        3.84      4.08 o
   2   7   8        2.53       -1.15      4.49 o
 -18   1   9        0.55       -2.86      4.12 o
 -17   1   9       78.53       81.43     14.35 o
 -16   1   9       41.78       31.69      7.09 o
 -15   1   9       28.57       26.37     12.85 o
 -14   1   9      103.10      126.93     11.68 o
 -13   1   9       95.70       87.73      9.37 o
 -12   1   9      150.32      152.96     10.84 o
 -11   1   9       70.35       90.42      6.69 o
 -10   1   9       51.49       53.76      4.14 o
  -9   1   9       55.43       50.78      3.76 o
  -8   1   9        6.26        4.39      1.42 o
  -7   1   9      344.11      330.68      7.34 o
  -6   1   9        1.00        0.89      1.25 o
  -5   1   9       67.05       91.81      4.47 o
  -4   1   9       38.49       40.19      2.76 o
  -3   1   9      230.96      221.52      5.54 o
  -2   1   9      162.36      168.62      4.83 o
  -1   1   9      450.64      404.15     10.56 o
   0   1   9        3.13        0.55      1.47 o
   1   1   9      422.29      398.74     15.70 o
   2   1   9       11.75        6.55      2.16 o
   3   1   9      282.70      256.22      7.89 o
   4   1   9       47.27       44.68      4.12 o
   5   1   9      719.99      697.62     22.14 o
   6   1   9        0.16       -0.31      2.35 o
   7   1   9      106.27      110.32      7.56 o
   8   1   9      242.91      252.18      9.91 o
   9   1   9       73.53      162.26     18.54 o
  10   1   9        5.70        5.95      9.19 o
 -17   2   9        3.94       -1.28      4.68 o
 -16   2   9       55.23       54.51      8.75 o
 -15   2   9       14.55        4.84      4.79 o
 -14   2   9      322.42      319.41     15.62 o
 -13   2   9      152.66      157.93     12.45 o
 -12   2   9        7.15        8.61      2.71 o
 -11   2   9       22.86       29.45      5.37 o
 -10   2   9      865.60      884.14     14.87 o
  -9   2   9       74.19       66.76      3.57 o
  -8   2   9     1329.39     1391.12     22.70 o
  -7   2   9        0.99        0.17      0.96 o
  -6   2   9      323.39      296.05     10.55 o
  -5   2   9       93.56      112.65      9.66 o
  -4   2   9      280.78      291.97      7.40 o
  -3   2   9      122.72      133.38      8.81 o
  -1   2   9      253.69      310.72     17.88 o
   0   2   9      180.12      171.89      6.15 o
   1   2   9       99.47      111.46      5.65 o
   2   2   9      811.99      829.11     17.73 o
   3   2   9      109.71      103.81      6.53 o
   4   2   9      515.29      513.22     13.99 o
   5   2   9        4.19        5.09      2.82 o
   6   2   9       50.73       52.56      5.29 o
   7   2   9      112.92      109.39      8.95 o
   8   2   9      169.46      177.05     23.53 o
   9   2   9       23.56       37.79     13.14 o
 -17   3   9       65.79       75.88     10.55 o
 -16   3   9        0.19       -4.27      3.04 o
 -15   3   9       98.93       94.73      8.42 o
 -14   3   9       83.72       83.57      7.61 o
 -13   3   9      193.71      167.83      8.93 o
 -12   3   9       31.27       31.34      4.12 o
 -11   3   9      207.15      203.65      8.02 o
 -10   3   9        0.01        0.52      1.86 o
  -9   3   9      152.62      163.12      6.74 o
  -8   3   9      113.88      121.08      4.70 o
  -7   3   9     2111.88     2196.70     31.28 o
  -6   3   9       21.92       16.59      2.65 o
  -5   3   9       33.92       33.05      3.34 o
  -4   3   9      144.65      145.10      7.13 o
  -3   3   9      328.26      353.68     12.36 o
  -2   3   9        2.73        4.62      3.08 o
  -1   3   9      164.05      160.13      9.14 o
   0   3   9       11.87        4.74      3.06 o
   1   3   9       43.08       50.29      6.24 o
   2   3   9        1.15        2.29      3.00 o
   3   3   9      267.05      286.04     13.08 o
   4   3   9      439.80      451.76     17.07 o
   5   3   9       15.69       15.62      4.65 o
   6   3   9       78.70       84.88      7.96 o
   7   3   9       17.73       26.43      5.92 o
   8   3   9        4.43        7.81      4.91 o
   9   3   9       23.76       41.73      9.34 o
 -16   4   9        2.50       -0.11      3.96 o
 -15   4   9       36.28       49.62      6.65 o
 -14   4   9        0.79        0.15      2.69 o
 -13   4   9        1.49        6.69      2.79 o
 -12   4   9        2.31        7.95      3.37 o
 -11   4   9        4.25        8.66      3.36 o
 -10   4   9       49.91       50.89      5.91 o
  -9   4   9       28.94       32.98      4.86 o
  -8   4   9       12.64       17.18      4.90 o
  -7   4   9        2.25        2.20      2.17 o
  -6   4   9       73.33       66.22      5.00 o
  -5   4   9       57.00       58.39      4.77 o
  -4   4   9       69.57       68.22      6.05 o
  -3   4   9      118.69      119.57      7.67 o
  -2   4   9       41.45       38.05      5.82 o
  -1   4   9       10.73       16.29      4.39 o
   0   4   9        0.06       -3.97      2.52 o
   1   4   9      144.39      128.04      9.66 o
   2   4   9        8.24       16.89      4.99 o
   3   4   9      231.32      241.83     12.56 o
   4   4   9       46.24       38.11      6.42 o
   5   4   9       65.69       71.48      8.32 o
   6   4   9       44.74       52.72      7.86 o
   7   4   9        0.54        9.78      4.65 o
   8   4   9        2.42       12.89      7.14 o
 -14   5   9       18.66       17.09      4.79 o
 -13   5   9      204.80      186.76     12.21 o
 -12   5   9        0.44        1.30      3.36 o
 -11   5   9       25.33       22.54      4.80 o
 -10   5   9       21.43       21.03      4.62 o
  -9   5   9      210.29      218.68      9.41 o
  -8   5   9      132.33      149.17      8.62 o
  -7   5   9      107.50       98.09      7.17 o
  -6   5   9       22.71       18.41      3.55 o
  -5   5   9      518.09      505.09     12.95 o
  -4   5   9       11.23        5.81      4.59 o
  -3   5   9      287.84      280.78     13.46 o
  -2   5   9      134.29      123.31     10.65 o
  -1   5   9        0.67        0.91      3.18 o
   0   5   9        2.06        4.75      3.75 o
   1   5   9       83.33       71.57      8.40 o
   2   5   9       25.63       25.02      5.78 o
   3   5   9      191.89      201.19     12.21 o
   4   5   9       13.57       17.78      5.46 o
   5   5   9       40.45       42.22      7.33 o
   6   5   9       16.24       13.19      5.33 o
 -12   6   9        9.80       11.44      4.53 o
 -11   6   9       36.15       34.95      5.15 o
 -10   6   9       39.89       32.88      5.07 o
  -9   6   9       11.69       19.82      4.21 o
  -8   6   9       51.67       52.29      5.88 o
  -7   6   9       97.80       91.13      7.31 o
  -6   6   9      166.60      158.59     13.35 o
  -5   6   9       14.87       15.47      3.76 o
  -4   6   9      137.17      131.02     11.47 o
  -3   6   9      113.42       96.06      9.90 o
  -2   6   9      146.96      169.10     12.29 o
  -1   6   9       51.60       56.66      7.85 o
   0   6   9        3.33        3.80      4.32 o
   1   6   9       22.04       16.15      5.31 o
   2   6   9      105.33      114.01     11.29 o
   3   6   9       16.35       16.43      6.10 o
   4   6   9      156.61      145.72     15.40 o
  -8   7   9       17.56       23.76      6.67 o
  -7   7   9        6.92        1.88      3.29 o
  -6   7   9       13.60        6.71      3.37 o
  -5   7   9      100.80      114.05     12.53 o
  -4   7   9        6.11        4.79      5.05 o
  -3   7   9        3.26       -3.16      8.94 o
  -2   7   9       31.14       12.26      9.06 o
  -1   7   9        3.96        1.56     11.45 o
   0   7   9        0.15       -2.37      7.77 o
 -18   0  10       42.68       43.55     12.22 o
 -17   0  10       37.71       35.03     10.55 o
 -16   0  10        4.34       -1.88      5.87 o
 -15   0  10      332.54      307.63     22.25 o
 -14   0  10      494.15      431.65     25.99 o
 -13   0  10      228.67      255.07     18.99 o
 -12   0  10       14.44       12.63      5.82 o
 -11   0  10      517.80      524.58     26.16 o
 -10   0  10        2.50        3.06      1.60 o
  -9   0  10      861.65      900.54     17.67 o
  -8   0  10      403.19      488.77     17.43 o
  -7   0  10      792.81      748.61     22.90 o
  -6   0  10      658.63      729.78     22.44 o
  -5   0  10      878.12      935.04     20.93 o
  -4   0  10      227.74      233.65     32.71 o
  -3   0  10     2661.49     2561.47     45.31 o
  -2   0  10       47.03       48.71      6.25 o
  -1   0  10     1328.29     1314.43     29.90 o
   0   0  10       32.24       41.47      7.16 o
   1   0  10     1660.93     1517.77     45.97 o
   2   0  10        9.87       12.39      3.79 o
   3   0  10     2346.29     2125.71     45.14 o
   4   0  10      719.38      672.99     20.73 o
   5   0  10        9.96       11.70      4.18 o
   6   0  10      558.44      524.86     18.81 o
   7   0  10      277.10      272.08     13.65 o
   8   0  10       68.77      105.51     11.18 o
   9   0  10      199.46      435.52     28.43 o
 -18   1  10       25.73       21.85      7.12 o
 -17   1  10        0.04        0.34      4.37 o
 -16   1  10      208.34      203.34     13.48 o
 -15   1  10        3.06        6.54      4.49 o
 -14   1  10        6.60        4.66      4.56 o
 -13   1  10      118.09      131.12     11.32 o
 -12   1  10      774.78      800.21     24.60 o
 -11   1  10        0.22       -0.62      1.54 o
 -10   1  10      340.72      337.68      7.23 o
  -9   1  10      145.13      134.45      4.90 o
  -8   1  10        6.36        9.80      1.57 o
  -7   1  10      190.84      166.21      6.06 o
  -6   1  10      310.91      329.53      8.78 o
  -5   1  10      844.43      862.81     13.15 o
  -4   1  10      931.70     1097.46     35.00 o
  -3   1  10       60.15       68.48      5.89 o
  -2   1  10      147.33      156.55      5.47 o
  -1   1  10        7.89       12.68      2.72 o
   0   1  10      105.87       99.45      6.51 o
   1   1  10       23.88       22.25      3.19 o
   2   1  10      764.88      711.92     14.44 o
   3   1  10        9.05        7.53      2.45 o
   4   1  10       68.23       68.91      5.30 o
   5   1  10       66.49       63.49      5.28 o
   6   1  10        0.12        4.03      2.98 o
   7   1  10      248.86      267.90     10.15 o
   8   1  10       10.14       15.87      6.26 o
 -17   2  10        0.01        4.89      4.86 o
 -16   2  10       62.25       70.92      9.89 o
 -15   2  10        1.56        2.06      3.94 o
 -14   2  10        5.61        4.95      3.11 o
 -13   2  10        6.52        6.75      2.93 o
 -12   2  10       44.59       52.04      4.86 o
 -11   2  10      118.79      130.63      6.31 o
 -10   2  10       67.69       68.96      3.67 o
  -9   2  10       12.58       13.39      2.56 o
  -8   2  10       21.72       22.69      2.65 o
  -7   2  10      525.27      524.75     10.75 o
  -6   2  10       80.19      107.82     16.26 o
  -5   2  10      208.89      193.75      6.25 o
  -4   2  10        0.43       32.78      4.01 o
  -3   2  10        1.50        0.19      1.22 o
  -2   2  10      550.74      568.87     11.88 o
  -1   2  10      400.30      387.48      9.91 o
   0   2  10      676.38      630.76     13.69 o
   1   2  10      350.48      346.81      9.79 o
   2   2  10       46.24       46.73      6.09 o
   3   2  10       95.35       99.40      6.69 o
   4   2  10       82.20       69.11      7.11 o
   5   2  10       99.65      113.76      9.18 o
   6   2  10        1.38        6.37      4.91 o
   7   2  10        2.89       22.40      7.90 o
   8   2  10        0.24       26.88     14.46 o
 -16   3  10       26.71       26.66      5.30 o
 -15   3  10       24.21       31.39      5.18 o
 -14   3  10      146.84      162.38      9.80 o
 -13   3  10       13.99       11.52      3.16 o
 -12   3  10      107.32      118.08      7.08 o
 -11   3  10       25.03       17.56      3.31 o
 -10   3  10      362.84      345.08     10.23 o
  -9   3  10       14.88       18.72      2.87 o
  -8   3  10     1124.61     1115.62     22.01 o
  -7   3  10       59.09       71.87      4.23 o
  -6   3  10      217.30      213.36      7.15 o
  -5   3  10       31.14       34.65      4.31 o
  -4   3  10      136.34      136.28      7.20 o
  -3   3  10        4.69        0.33      2.77 o
  -2   3  10      306.60      293.05     12.57 o
  -1   3  10       95.25       95.75      8.59 o
   0   3  10      572.06      594.55     20.13 o
   1   3  10       72.70       70.83      7.74 o
   2   3  10      231.99      228.20     11.90 o
   3   3  10      608.19      582.14     19.96 o
   4   3  10       15.52       15.36      6.26 o
   5   3  10        2.41        5.83      3.95 o
   6   3  10       50.61       73.24      7.45 o
   7   3  10        8.79       18.23      5.11 o
   8   3  10      107.45      107.18     11.00 o
 -15   4  10      108.27      118.61     11.88 o
 -14   4  10        1.10        1.10      3.89 o
 -13   4  10        3.99        3.64      3.04 o
 -12   4  10       34.19       29.38      5.11 o
 -11   4  10      545.20      541.59     17.32 o
 -10   4  10        4.67        3.53      2.84 o
  -9   4  10      464.94      482.04     15.74 o
  -8   4  10       68.88       55.74      5.34 o
  -7   4  10        0.06       -0.07      1.92 o
  -6   4  10       56.34       57.95      4.81 o
  -5   4  10      119.73      141.06      8.68 o
  -4   4  10        0.44        0.34      2.63 o
  -3   4  10      136.30      145.56      7.64 o
  -2   4  10      242.87      250.77     12.06 o
  -1   4  10        1.69        8.97      3.69 o
   0   4  10      426.17      399.15     15.88 o
   1   4  10      355.89      316.46     14.28 o
   2   4  10      180.69      183.67     12.00 o
   3   4  10        3.25       11.06      4.34 o
   4   4  10       18.39       23.52      6.01 o
   5   4  10        1.24        4.65      4.80 o
   6   4  10        8.62       14.00      4.91 o
   7   4  10       46.69       56.82      8.40 o
 -14   5  10        4.27        6.93      4.33 o
 -13   5  10        5.18        3.74      3.41 o
 -12   5  10        0.27       -0.03      2.93 o
 -11   5  10       15.13        9.83      3.92 o
 -10   5  10       39.70       35.96      4.89 o
  -9   5  10        3.14        2.74      2.77 o
  -8   5  10       67.47       68.61      6.16 o
  -7   5  10       10.72        9.03      3.02 o
  -6   5  10        0.51       -0.19      2.20 o
  -5   5  10        3.49        8.08      3.38 o
  -4   5  10       13.19       12.32      3.53 o
  -3   5  10       37.63       35.33      6.22 o
  -2   5  10       59.60       55.37      7.44 o
  -1   5  10        2.99        5.38      3.93 o
   0   5  10       15.24       26.29      5.58 o
   1   5  10       23.88       18.01      6.41 o
   2   5  10       19.47       18.36      5.41 o
   3   5  10       18.24       22.98      5.91 o
   4   5  10        2.94        8.29      6.30 o
   5   5  10        1.34        6.82      4.74 o
 -11   6  10       24.17       32.52      5.29 o
 -10   6  10       25.07       22.95      4.66 o
  -9   6  10        1.05       -1.70      2.79 o
  -8   6  10      188.83      177.69      9.35 o
  -7   6  10        2.38        3.84      3.04 o
  -6   6  10      221.25      230.96     10.11 o
  -5   6  10        4.84        3.46      3.42 o
  -4   6  10       60.22       50.95      7.95 o
  -3   6  10        2.14        3.85      4.25 o
  -2   6  10        0.00       -1.07      3.95 o
  -1   6  10       12.15        8.71      4.87 o
   0   6  10        1.80        5.78      4.43 o
   1   6  10        0.69        5.94      4.44 o
   2   6  10       26.19       28.48      6.66 o
   3   6  10       37.51       41.68      7.61 o
  -7   7  10       18.35       13.39      4.02 o
  -6   7  10        4.06        7.96      5.40 o
  -5   7  10       12.76       15.26      6.09 o
  -4   7  10       65.48       71.45     10.38 o
  -3   7  10        0.67       -3.25      7.61 o
  -2   7  10       37.93       31.83      8.31 o
 -17   1  11       96.89      120.94     13.03 o
 -16   1  11        0.72       -0.60      4.03 o
 -15   1  11       71.46       91.53     10.54 o
 -14   1  11        0.06       -1.50      3.73 o
 -13   1  11      686.17      667.80     17.08 o
 -12   1  11      107.60      122.12      7.33 o
 -11   1  11      438.49      416.03      8.32 o
 -10   1  11        0.57       -0.05      1.50 o
  -9   1  11      308.68      326.10      7.16 o
  -8   1  11      434.74      421.76     10.61 o
  -7   1  11      723.99      701.00     14.54 o
  -6   1  11        0.06        9.14      3.35 o
  -5   1  11      971.77      930.98     14.33 o
  -3   1  11     1636.56     1570.29     21.05 o
  -2   1  11     1719.52     1788.02     28.95 o
  -1   1  11      300.87      287.58      8.89 o
   0   1  11      204.58      184.97      7.21 o
   1   1  11      501.30      452.59     11.84 o
   2   1  11      287.89      261.49      8.39 o
   3   1  11       52.32       57.96      4.96 o
   4   1  11      117.94      119.87      6.79 o
   5   1  11      210.91      204.94      8.14 o
   6   1  11      182.38      198.87     11.46 o
   7   1  11      177.24      203.37     21.06 o
   8   1  11      167.53      195.47     19.78 o
 -17   2  11       16.09       19.77      4.68 o
 -16   2  11      216.16      244.66     11.35 o
 -15   2  11        7.16        6.70      3.08 o
 -14   2  11      123.69      122.43      8.08 o
 -13   2  11      107.06      117.12      8.18 o
 -12   2  11      809.25      848.32     18.01 o
 -11   2  11       84.22       89.35      4.03 o
 -10   2  11      227.83      225.08      7.73 o
  -9   2  11        1.37        1.22      1.70 o
  -8   2  11       68.78       65.08      3.84 o
  -7   2  11      211.16      205.59      6.59 o
  -6   2  11      858.65      902.49     15.73 o
  -5   2  11       97.77      251.36     13.48 o
  -4   2  11      752.01      759.92     12.38 o
  -3   2  11        0.05        1.59      3.05 o
  -2   2  11      100.01       90.65      5.44 o
  -1   2  11     1539.81     1434.99     30.66 o
   0   2  11      226.59      204.80      7.80 o
   1   2  11       11.36       15.29      3.92 o
   2   2  11       93.88      105.83      9.52 o
   3   2  11       13.04       14.40      4.43 o
   4   2  11       11.06       15.23      4.24 o
   5   2  11      142.86      149.90     10.27 o
   6   2  11      200.35      235.08     21.10 o
   7   2  11       39.59      141.57     22.76 o
 -16   3  11        1.36        1.66      3.33 o
 -15   3  11        3.77        6.28      3.26 o
 -14   3  11       83.58       78.39     13.74 o
 -13   3  11       22.79       21.83      3.70 o
 -12   3  11        0.76       -0.13      2.08 o
 -11   3  11       34.37       33.04      4.09 o
 -10   3  11        7.49        7.17      1.74 o
  -9   3  11      202.21      185.31      7.41 o
  -8   3  11        3.03        3.11      2.06 o
  -7   3  11      331.77      348.39      9.47 o
  -6   3  11       20.71       21.65      5.13 o
  -5   3  11        0.82       -1.81      1.86 o
  -4   3  11        4.80        0.85      2.50 o
  -3   3  11       54.92       57.80      5.73 o
  -2   3  11        1.01        0.40      2.89 o
  -1   3  11        8.89       13.84      3.88 o
   0   3  11        4.32        7.32      3.58 o
   1   3  11       32.68       35.39      6.03 o
   2   3  11       30.84       29.77      8.35 o
   3   3  11       54.39       52.93      7.39 o
   4   3  11        0.35        8.27      4.17 o
   5   3  11       63.64       92.28     13.72 o
   6   3  11        0.18       16.96      8.37 o
 -15   4  11        5.53        4.71      5.18 o
 -14   4  11       34.62       39.95      6.01 o
 -13   4  11        0.03       -1.34      2.73 o
 -12   4  11       75.39       76.05      7.58 o
 -11   4  11       29.04       31.06      5.11 o
 -10   4  11       46.06       52.50      6.11 o
  -9   4  11      628.20      599.43     15.61 o
  -8   4  11        3.07        1.78      2.38 o
  -7   4  11      146.99      143.53      7.67 o
  -6   4  11        1.66        2.64      2.65 o
  -5   4  11      116.10      114.03      7.96 o
  -4   4  11       13.52       10.27      3.83 o
  -3   4  11        9.61        8.51      3.88 o
  -2   4  11       29.62       21.66      5.18 o
  -1   4  11       11.60       11.80      4.65 o
   0   4  11       20.34       19.53      4.96 o
   1   4  11       26.64       19.21     10.52 o
   2   4  11       85.74       78.22      8.73 o
   3   4  11        1.22        3.64      3.84 o
   4   4  11       49.36       49.94      7.42 o
   5   4  11        3.44        9.70      8.73 o
 -13   5  11       82.30       83.88      8.62 o
 -12   5  11       24.68       17.21      5.07 o
 -11   5  11       26.76       32.26      5.66 o
 -10   5  11        4.73        0.63      2.61 o
  -9   5  11        7.07        7.60      3.17 o
  -8   5  11        1.40       -1.31      2.35 o
  -7   5  11        2.82        3.14      2.53 o
  -6   5  11       11.28       15.88      4.31 o
  -5   5  11       68.14       65.79     11.24 o
  -4   5  11        4.50       10.23      4.49 o
  -3   5  11       12.38       14.80      4.76 o
  -2   5  11        9.51        9.70      4.50 o
  -1   5  11       97.29       91.62      9.64 o
   0   5  11        3.25        0.94      3.59 o
   1   5  11        1.36        4.79      5.74 o
   2   5  11       53.22       54.77      9.93 o
   3   5  11       32.96       28.01      6.35 o
   4   5  11        5.45        8.76      5.01 o
 -11   6  11       20.01       14.94      4.91 o
 -10   6  11       10.89       10.42      4.71 o
  -9   6  11       26.34       22.45      4.51 o
  -8   6  11        9.45       10.20      3.46 o
  -7   6  11        9.15        9.99      3.46 o
  -6   6  11       64.82       68.99      8.06 o
  -5   6  11        0.55        1.47      4.26 o
  -4   6  11      150.34      164.99     13.16 o
  -3   6  11        0.06        1.25      4.16 o
  -2   6  11        2.68        4.13      4.39 o
  -1   6  11       34.92       49.28      8.04 o
   0   6  11      241.39      246.29     14.33 o
   1   6  11        8.44        4.64      4.87 o
 -17   0  12      150.27      159.63     21.08 o
 -16   0  12       83.93       99.95     16.39 o
 -15   0  12      254.39      242.55     20.76 o
 -14   0  12      186.68      186.53     17.68 o
 -13   0  12      838.92      844.35     21.80 o
 -12   0  12       27.94       35.65      3.70 o
 -11   0  12       44.95       35.87      9.03 o
 -10   0  12      101.40       99.16      9.17 o
  -9   0  12        2.45        1.41      3.30 o
  -8   0  12        0.39       -2.91      2.80 o
  -7   0  12     2086.90     2074.54     51.01 o
  -6   0  12      374.56      378.71     20.65 o
  -5   0  12     1078.96     1053.09     24.06 o
  -4   0  12      148.48      327.51     14.91 o
  -3   0  12       96.20       86.11      6.99 o
  -2   0  12     1854.09     1713.72     38.00 o
  -1   0  12     1404.72     1270.73     30.80 o
   0   0  12        4.55        1.76      2.63 o
   1   0  12       75.89       79.79      7.99 o
   2   0  12       96.78      104.18      9.24 o
   3   0  12      171.91      162.68     10.99 o
   4   0  12      378.46      346.28     15.23 o
   5   0  12      162.26      174.97     12.00 o
   6   0  12      219.04      250.47     20.38 o
   7   0  12       43.90       48.65     13.47 o
 -17   1  12       20.03       22.19      6.87 o
 -16   1  12      118.96      140.24      8.99 o
 -15   1  12        2.62        0.80      2.62 o
 -14   1  12      347.30      359.08     12.24 o
 -13   1  12       41.26       45.56      5.95 o
 -12   1  12       85.98       85.16      5.68 o
 -11   1  12        9.16        8.25      2.15 o
 -10   1  12       31.44       28.61      3.09 o
  -9   1  12       81.22       72.83      5.21 o
  -8   1  12      333.13      324.83      9.55 o
  -7   1  12      110.59      120.31      7.35 o
  -6   1  12        4.31       10.18      2.48 o
  -5   1  12      302.93      284.44      7.26 o
  -4   1  12      791.03      792.93     13.32 o
  -3   1  12      987.90     1019.23     17.50 o
  -2   1  12       76.82       82.26      5.74 o
  -1   1  12       23.06       28.73      3.70 o
   0   1  12        7.99        8.16      2.57 o
   1   1  12        1.61       -0.18      1.95 o
   2   1  12       11.71        9.21      2.69 o
   3   1  12      146.71      171.83      7.81 o
   4   1  12      122.30      134.07      7.88 o
   5   1  12        2.69       11.78      5.78 o
   6   1  12       24.97       48.30     21.12 o
   7   1  12       97.23      223.02     16.84 o
 -17   2  12       34.52       41.21      6.06 o
 -16   2  12       19.89       17.80      4.39 o
 -15   2  12       22.01       14.54      4.48 o
 -14   2  12      142.01      112.94      7.71 o
 -13   2  12      306.31      297.41     11.00 o
 -12   2  12       54.13       54.88      5.36 o
 -11   2  12      144.29      150.07      6.99 o
 -10   2  12        8.51        4.29      2.26 o
  -9   2  12      617.76      564.06     12.70 o
  -8   2  12        0.00        0.37      1.73 o
  -7   2  12       15.57       13.36      2.54 o
  -6   2  12       61.28       51.14      3.64 o
  -5   2  12       55.97       65.66      4.06 o
  -4   2  12       74.04       69.60      4.12 o
  -3   2  12        2.87        1.70      1.86 o
  -2   2  12      285.51      262.14      8.63 o
  -1   2  12      120.19      109.78      8.45 o
   0   2  12      139.21      116.51      8.81 o
   1   2  12       84.11       71.03      7.22 o
   2   2  12      234.80      241.01     12.69 o
   3   2  12        0.82        2.17      3.42 o
   4   2  12        0.30        7.05      3.56 o
   5   2  12       29.29       36.29      5.64 o
   6   2  12        0.03       18.34     13.34 o
 -16   3  12       19.33       17.48      4.48 o
 -15   3  12       70.32       59.11      6.70 o
 -14   3  12       40.44       40.82      5.45 o
 -13   3  12       36.51       29.62      4.19 o
 -12   3  12       13.64       13.05      3.03 o
 -11   3  12        7.06        2.64      2.44 o
 -10   3  12       71.29       66.61      6.16 o
  -9   3  12       59.24       57.75      5.11 o
  -8   3  12      716.39      690.64     20.71 o
  -7   3  12      306.68      342.60     14.77 o
  -6   3  12      150.65      199.94     10.36 o
  -5   3  12        0.11       21.63      4.26 o
  -4   3  12       35.94       32.99      4.72 o
  -3   3  12       83.97       82.33      8.39 o
  -2   3  12       43.35       43.97      6.48 o
  -1   3  12        4.52        1.29      4.29 o
   0   3  12       86.96       85.82     11.01 o
   1   3  12      114.12      118.96     10.68 o
   2   3  12       44.15       41.78      7.85 o
   3   3  12        8.74       19.57      9.44 o
   4   3  12       30.90       44.94     12.79 o
   5   3  12       79.09      144.95     21.85 o
 -15   4  12        3.69        7.71      4.33 o
 -14   4  12       20.77       20.18      5.23 o
 -13   4  12       27.01       18.32      4.37 o
 -12   4  12        1.68        0.76      2.76 o
 -11   4  12       14.29       13.79      4.00 o
 -10   4  12       23.60       24.68      4.06 o
  -9   4  12      256.15      266.56     12.70 o
  -8   4  12       12.60       12.88      3.16 o
  -7   4  12      112.58      125.56     10.18 o
  -6   4  12       73.21       85.19     10.84 o
  -5   4  12       20.40       31.70      4.74 o
  -4   4  12        0.43        2.67      3.11 o
  -3   4  12        6.76        9.75      4.00 o
  -2   4  12      221.16      230.05     12.45 o
  -1   4  12       45.57       45.91      6.72 o
   0   4  12        3.18        6.34      5.72 o
   1   4  12        0.61        4.10      3.61 o
   2   4  12       53.72       57.25      7.98 o
   3   4  12       59.98       69.56      9.51 o
   4   4  12      102.76       99.02     10.36 o
 -13   5  12       14.16        5.81      4.71 o
 -12   5  12       42.17       37.76      5.41 o
 -11   5  12        0.41       -1.97      2.58 o
 -10   5  12        1.34        1.69      2.59 o
  -9   5  12       78.11       77.99      6.89 o
  -8   5  12      251.15      259.29     10.55 o
  -7   5  12        3.44        9.64      4.11 o
  -6   5  12       21.03       37.89      6.31 o
  -5   5  12        0.47        3.08      5.03 o
  -4   5  12        5.05        9.95      5.00 o
  -3   5  12       32.54       42.82      6.93 o
  -2   5  12       56.54       64.58      8.06 o
  -1   5  12       51.03       52.98      7.62 o
   0   5  12        7.31       13.46      5.33 o
   1   5  12       11.26        9.61      4.82 o
   2   5  12        2.57        7.51      4.71 o
 -10   6  12        3.95        1.32      3.16 o
  -9   6  12        6.14        6.22      3.33 o
  -8   6  12       38.49       31.44      6.36 o
  -7   6  12        0.01        2.99      3.97 o
  -6   6  12       11.55       15.85      5.12 o
  -5   6  12        6.85        9.27      5.62 o
  -4   6  12        0.07       -1.50      3.80 o
  -3   6  12        1.66        0.47      4.08 o
  -2   6  12        0.80        0.69      4.06 o
  -1   6  12        4.86       11.08      5.28 o
 -17   1  13       38.28       34.31      5.38 o
 -16   1  13        0.00        0.80      2.92 o
 -15   1  13       52.80       58.18      5.91 o
 -14   1  13       88.78       80.52      6.01 o
 -13   1  13      449.89      439.10     12.44 o
 -12   1  13       10.02       10.97      2.37 o
 -11   1  13      236.71      228.50     10.89 o
 -10   1  13      115.54      121.38      9.09 o
  -9   1  13      888.58      835.76     17.42 o
  -8   1  13       10.39       13.27      2.60 o
  -7   1  13      225.90      231.63      6.78 o
  -6   1  13      126.46      136.39      5.49 o
  -5   1  13      314.24      303.14      7.75 o
  -4   1  13      241.91      236.43      6.87 o
  -3   1  13      661.34      610.58     14.50 o
  -2   1  13       33.78       32.18      3.98 o
  -1   1  13      123.76      121.59      6.92 o
   0   1  13      300.88      268.64      9.94 o
   1   1  13      139.78      141.37      7.14 o
   2   1  13      149.44      150.07      7.62 o
   3   1  13      149.59      155.91      7.83 o
   4   1  13      172.47      177.63     13.65 o
   5   1  13        6.34       29.30     11.63 o
 -16   2  13       57.92       53.39      6.43 o
 -15   2  13       24.70       25.44      4.61 o
 -14   2  13       76.03       72.00      6.51 o
 -13   2  13       62.52       59.53      5.68 o
 -12   2  13      154.48      143.82      6.74 o
 -11   2  13      455.64      484.58     12.12 o
 -10   2  13      439.32      438.55     21.89 o
  -9   2  13       14.20        9.69      3.62 o
  -8   2  13      143.95      147.19      6.36 o
  -7   2  13      380.17      362.76      8.56 o
  -6   2  13       53.62       58.48      5.15 o
  -5   2  13       17.78       19.70      2.61 o
  -4   2  13       11.69       10.39      2.96 o
  -3   2  13      214.86      199.45      9.78 o
  -2   2  13      617.30      587.29     17.76 o
  -1   2  13        0.08        1.07      2.71 o
   0   2  13        0.57        1.72      2.92 o
   1   2  13      395.49      389.84     16.24 o
   2   2  13      190.75      204.35     10.83 o
   3   2  13      195.94      206.36     10.93 o
   4   2  13       11.59       29.43      9.54 o
   5   2  13       28.86       94.40     12.82 o
 -16   3  13       24.79       23.20      4.94 o
 -15   3  13        3.53       -0.45      2.77 o
 -14   3  13       27.24       26.43      5.47 o
 -13   3  13        3.74       -0.85      2.62 o
 -12   3  13        5.30        3.45      2.81 o
 -11   3  13        7.95        5.76      2.81 o
 -10   3  13       67.92       69.88      6.26 o
  -9   3  13      340.41      360.11     14.61 o
  -8   3  13      112.07      135.99     10.05 o
  -7   3  13      333.25      339.75     12.10 o
  -6   3  13       44.16       83.19     13.77 o
  -5   3  13       15.88       16.43      3.70 o
  -4   3  13        6.19        8.32      4.24 o
  -3   3  13       37.84       33.47      8.10 o
  -2   3  13        5.34        3.41      3.47 o
  -1   3  13       16.13       16.99      7.07 o
   0   3  13       35.10       59.02      7.70 o
   1   3  13       71.30       66.24      8.12 o
   2   3  13      253.60      301.00     36.52 o
   3   3  13       38.65       42.49     15.13 o
   4   3  13       13.95       56.74      9.65 o
 -14   4  13       19.61       15.68      4.39 o
 -13   4  13        3.01        3.57      3.13 o
 -12   4  13       13.70       11.31      3.72 o
 -11   4  13        6.81       13.30      3.53 o
 -10   4  13        2.07        4.78      2.79 o
  -9   4  13        2.56        1.53      3.52 o
  -8   4  13        0.38       -2.83      2.91 o
  -7   4  13        9.47        7.80      3.95 o
  -6   4  13       77.02       76.36      8.31 o
  -5   4  13        9.31       13.02      4.38 o
  -4   4  13        7.29       13.14      9.48 o
  -3   4  13        1.85        0.82      3.65 o
  -2   4  13       18.02       25.76     10.26 o
  -1   4  13       10.37       18.41      6.79 o
   0   4  13       15.45       22.96      9.93 o
   1   4  13       85.62       76.18      8.94 o
   2   4  13       19.48       22.91     10.14 o
   3   4  13       24.68       34.06     10.55 o
 -12   5  13        0.08       -3.38      2.65 o
 -11   5  13        9.48        6.61      3.19 o
 -10   5  13       15.42       10.93      3.41 o
  -9   5  13       44.99       38.66      6.68 o
  -8   5  13       32.15       39.27      6.64 o
  -7   5  13       18.78       26.13      5.86 o
  -6   5  13        3.22        8.56      3.95 o
  -5   5  13        5.04       11.59      9.03 o
  -4   5  13      260.80      265.12     14.21 o
  -3   5  13        0.03        7.23      6.07 o
  -2   5  13       11.46        8.24      8.93 o
  -1   5  13       19.49       16.32      8.26 o
   0   5  13       28.63       25.08     10.31 o
   1   5  13        4.07        9.39     11.12 o
  -8   6  13       58.32       67.65      8.85 o
  -7   6  13       77.27       71.71      9.01 o
  -6   6  13       36.92       54.68      9.98 o
  -5   6  13       53.42       59.13     10.32 o
  -4   6  13        2.03        9.79      8.90 o
 -17   0  14      257.45      235.25     11.26 o
 -16   0  14       26.93       34.01      4.65 o
 -15   0  14      225.67      240.19     21.13 o
 -14   0  14       21.26       35.64     10.42 o
 -13   0  14      449.41      441.06     27.06 o
 -12   0  14      548.03      508.62     28.94 o
 -11   0  14      911.08      922.38     40.25 o
 -10   0  14       55.15       68.66     15.04 o
  -9   0  14       35.51       30.41      6.39 o
  -8   0  14     1175.45     1157.75     27.36 o
  -7   0  14      292.71      258.25     13.96 o
  -6   0  14      356.54      340.01     12.96 o
  -5   0  14      182.85      174.93      9.32 o
  -4   0  14      369.44      377.34     12.34 o
  -3   0  14      412.35      366.63     14.83 o
  -2   0  14      221.62      232.64     11.84 o
  -1   0  14        2.94        6.12      3.61 o
   0   0  14      470.06      447.71     16.91 o
   1   0  14      430.75      390.31     16.61 o
   2   0  14      274.39      232.34     12.60 o
   3   0  14       68.00       82.58      9.04 o
   4   0  14       24.61       36.19     11.15 o
 -16   1  14       23.85       27.51      2.80 o
 -15   1  14        3.22        4.58      2.78 o
 -14   1  14      273.84      258.67      8.76 o
 -13   1  14       87.95      111.88     11.62 o
 -12   1  14        6.92        6.60      5.09 o
 -11   1  14       82.30       78.94      7.92 o
 -10   1  14       62.54       75.28      7.42 o
  -9   1  14        5.73        4.55      2.18 o
  -8   1  14       28.25       33.77      3.43 o
  -7   1  14      142.89      134.54      5.91 o
  -6   1  14        8.19        6.60      2.22 o
  -5   1  14      199.98      196.20      6.52 o
  -4   1  14      199.62      205.32      7.37 o
  -3   1  14       60.19       65.89      6.63 o
  -2   1  14        6.20        3.48      2.47 o
  -1   1  14      106.22      107.27      6.47 o
   0   1  14      170.10      147.97      7.40 o
   1   1  14        9.07        8.25      2.83 o
   2   1  14        4.89       13.91      5.43 o
   3   1  14      132.28      131.11     12.54 o
   4   1  14        4.93       23.29     12.42 o
 -16   2  14        0.92       -1.83      2.68 o
 -15   2  14       60.60       56.88      5.91 o
 -14   2  14        0.47        2.89      2.64 o
 -13   2  14       12.26        6.44      2.74 o
 -12   2  14        0.07        1.34      3.15 o
 -11   2  14       14.61       11.21      4.00 o
 -10   2  14       88.70       92.67      8.38 o
  -9   2  14      533.51      524.29     14.71 o
  -8   2  14       73.15       83.31      4.88 o
  -7   2  14        2.50        2.01      1.97 o
  -6   2  14        4.17        4.76      2.48 o
  -5   2  14        0.08        1.29      2.39 o
  -4   2  14        6.78        3.84      2.69 o
  -3   2  14      218.36      201.07     10.21 o
  -2   2  14      211.12      179.68      9.95 o
  -1   2  14        0.20        1.64      2.92 o
   0   2  14        4.67        5.61      3.32 o
   1   2  14       27.15       32.29     14.52 o
   2   2  14       43.83       52.38     11.63 o
   3   2  14        5.63       22.76      9.89 o
   4   2  14        6.44       74.14      9.19 o
 -15   3  14       24.78       25.15      7.96 o
 -14   3  14        3.44        5.34      3.68 o
 -13   3  14       47.70       40.14      5.43 o
 -12   3  14       67.44       57.63      5.96 o
 -11   3  14      101.73      119.14     10.30 o
 -10   3  14      255.77      252.77     12.76 o
  -9   3  14      149.07      156.34     11.07 o
  -8   3  14       23.24       22.53      4.95 o
  -7   3  14       30.82       29.75      5.58 o
  -6   3  14       75.64       89.28     10.82 o
  -5   3  14       67.51       72.86      6.94 o
  -4   3  14      118.29      135.41     17.89 o
  -3   3  14       10.43       14.78      4.32 o
  -2   3  14       24.96       30.99     11.10 o
  -1   3  14      348.83      333.77     31.88 o
   0   3  14        0.55       12.22     13.09 o
   1   3  14      281.08      298.20     30.75 o
   2   3  14        7.41       20.63     16.41 o
   3   3  14        4.96       22.57     20.06 o
 -13   4  14        7.31        9.21      3.99 o
 -12   4  14      139.58      139.80      8.36 o
 -11   4  14       35.83       32.59      4.57 o
 -10   4  14       80.47       81.74      8.99 o
  -9   4  14        3.08        3.68      3.75 o
  -8   4  14       50.98       56.77      7.55 o
  -7   4  14       38.75       50.66      7.06 o
  -6   4  14        0.06        5.92      3.76 o
  -5   4  14        0.59        2.63      5.89 o
  -4   4  14       35.12       41.82      8.35 o
  -3   4  14       98.08       94.08     11.86 o
  -2   4  14       92.37       87.95     11.44 o
  -1   4  14        0.82       -1.84      3.93 o
   0   4  14      201.09      226.46     31.09 o
   1   4  14        1.80       22.19     18.74 o
 -11   5  14       35.37       34.60      5.27 o
 -10   5  14       33.02       40.27      7.16 o
  -9   5  14        0.28        1.14      3.91 o
  -8   5  14        2.31        2.92      3.99 o
  -7   5  14       55.75       65.47      8.33 o
  -6   5  14        2.13       18.28      5.31 o
  -5   5  14        2.71       24.62     12.89 o
  -4   5  14      120.84      152.35     17.71 o
  -3   5  14        0.36       -2.55      4.32 o
  -2   5  14       27.02       27.90      8.32 o
 -16   1  15       16.39       15.25      2.93 o
 -15   1  15      103.51       91.90     17.86 o
 -14   1  15      194.13      223.07     14.54 o
 -13   1  15       11.06        9.67      5.48 o
 -12   1  15       75.20       84.39     10.12 o
 -11   1  15       57.28       55.79      6.79 o
 -10   1  15       71.00       72.08      6.52 o
  -9   1  15        1.22       -1.41      1.84 o
  -8   1  15       27.11       22.94      3.15 o
  -7   1  15       85.62       76.95      5.13 o
  -6   1  15      258.64      252.57      7.85 o
  -5   1  15      145.82      133.98      6.48 o
  -4   1  15      140.04      118.26      7.61 o
  -3   1  15      178.81      176.56      8.32 o
  -2   1  15       85.11       81.18      6.09 o
  -1   1  15       15.35        9.96      2.86 o
   0   1  15       15.44       17.51      3.97 o
   1   1  15        2.37        9.81      4.94 o
   2   1  15        3.30       17.46      6.43 o
   3   1  15        1.74        3.58      4.25 o
 -15   2  15       82.74       89.08      6.21 o
 -14   2  15       40.06       43.86      4.36 o
 -13   2  15      232.64      214.05     13.83 o
 -12   2  15       27.88       25.62      5.30 o
 -11   2  15        0.03        0.37      2.81 o
 -10   2  15       20.13       15.97      4.72 o
  -9   2  15      217.90      204.74     11.36 o
  -8   2  15      283.18      304.63     10.66 o
  -7   2  15       51.28       51.91      6.60 o
  -6   2  15       14.70       14.65      3.56 o
  -5   2  15      120.81      145.57      8.66 o
  -4   2  15       33.30       29.20      5.22 o
  -3   2  15      414.13      366.19     14.36 o
  -2   2  15       22.58       25.75      7.67 o
  -1   2  15       38.85       59.97     11.89 o
   0   2  15       33.41       41.28     10.01 o
   1   2  15       46.87       74.90     14.73 o
   2   2  15        0.74       47.02     13.72 o
 -14   3  15        4.17        7.04      3.55 o
 -13   3  15       25.52       30.53      7.73 o
 -12   3  15       49.46       53.08      7.41 o
 -11   3  15        6.23        3.58      3.67 o
 -10   3  15        8.78        5.07      3.78 o
  -9   3  15       90.60      104.02      9.73 o
  -8   3  15       99.59      108.33     10.01 o
  -7   3  15        0.90        1.28      3.74 o
  -6   3  15      101.51      119.74     10.54 o
  -5   3  15       66.13       63.51      7.80 o
  -3   3  15        0.34        7.11      6.80 o
  -2   3  15      362.73      368.99     32.15 o
  -1   3  15        3.55        6.38      5.13 o
   0   3  15       11.03       11.31      8.48 o
   1   3  15        0.82        1.10      4.22 o
 -12   4  15        0.28       -1.81      3.49 o
 -11   4  15       11.26        6.96      4.58 o
 -10   4  15        5.36        4.28      4.04 o
  -9   4  15       74.62       82.22      9.28 o
  -8   4  15        0.05        0.57      3.20 o
  -7   4  15       18.24       11.54      4.55 o
  -6   4  15        0.05       -0.67      3.42 o
  -5   4  15        2.70        4.92      4.91 o
  -4   4  15       23.31       34.74     17.80 o
  -3   4  15       18.67       23.18      6.90 o
  -2   4  15       14.99       21.27      8.40 o
  -1   4  15       14.35       12.59      6.01 o
  -8   5  15       33.45       40.16      7.20 o
  -7   5  15       59.09       52.20      7.87 o
  -6   5  15       52.75       59.33     10.41 o
  -5   5  15       10.72       16.73      8.47 o
 -15   0  16       46.91       50.88     13.06 o
 -14   0  16       30.71       46.73     12.12 o
 -13   0  16       41.99       37.71     10.66 o
 -12   0  16       57.71       61.18     12.73 o
 -11   0  16        0.73       -1.76      5.20 o
 -10   0  16       26.02       29.83      5.46 o
  -9   0  16      316.06      274.05     13.34 o
  -8   0  16       84.35       80.07      8.13 o
  -7   0  16       43.96       58.47      7.69 o
  -6   0  16      144.87      145.99      9.43 o
  -5   0  16        0.14       -4.38      3.20 o
  -4   0  16      364.70      326.15     14.74 o
  -3   0  16        9.72       17.40      4.88 o
  -2   0  16        2.13        6.00      5.75 o
  -1   0  16        0.69        2.15      4.59 o
   0   0  16       28.49       28.38      5.83 o
   1   0  16        3.72        9.95      9.83 o
 -15   1  16       70.89       84.02     11.24 o
 -14   1  16       58.42       77.01     10.46 o
 -13   1  16       23.73       36.87     12.80 o
 -12   1  16        0.02        1.31      4.15 o
 -11   1  16        5.82        6.27      3.47 o
 -10   1  16        0.12        0.21      2.35 o
  -9   1  16        6.61        5.48      2.54 o
  -8   1  16       34.23       27.00      3.75 o
  -7   1  16      220.60      219.10      7.33 o
  -6   1  16       53.42       48.33      4.33 o
  -5   1  16       58.49       57.81      5.61 o
  -4   1  16       84.30       78.85      6.52 o
  -3   1  16      130.43      150.60     10.36 o
  -2   1  16       20.50       21.19      5.77 o
  -1   1  16       17.18       36.79      9.86 o
   0   1  16       16.45       34.43     11.35 o
   1   1  16       23.09       27.59     10.68 o
 -14   2  16       70.46       62.38      9.53 o
 -13   2  16      124.28      114.41     18.08 o
 -12   2  16        8.42        7.08      4.32 o
 -11   2  16        1.77       -0.40      3.50 o
 -10   2  16       42.42       39.96      7.17 o
  -9   2  16        2.97        0.50      3.55 o
  -8   2  16        3.28        8.70      4.88 o
  -7   2  16        3.74        8.25      3.58 o
  -6   2  16       18.48       22.79      4.62 o
  -5   2  16        7.73       17.68      8.76 o
  -4   2  16      265.24      257.59     11.94 o
  -3   2  16        1.99       -0.19      3.42 o
  -2   2  16       66.23       53.97      7.85 o
  -1   2  16        6.30        4.73      4.11 o
   0   2  16        6.76       63.85     14.90 o
 -13   3  16        0.02        0.55      4.03 o
 -12   3  16      105.47      102.39     10.44 o
 -11   3  16       40.04       40.49      6.87 o
 -10   3  16       64.93       67.03      8.29 o
  -9   3  16      188.05      180.10     12.86 o
  -8   3  16        0.00        3.86      3.97 o
  -4   3  16        1.64        4.03      5.04 o
  -3   3  16       41.02       35.67      8.19 o
  -2   3  16       27.24       27.23      9.82 o
  -1   3  16       57.76       54.69      9.74 o
 -11   4  16        1.34       -0.07      4.04 o
 -10   4  16      237.24      248.66     14.67 o
  -9   4  16       89.77       84.31      9.68 o
  -8   4  16      215.68      225.92     13.23 o
  -7   4  16        0.22        2.38      4.01 o
  -4   4  16      145.20      145.15     20.56 o
 -14   1  17       68.87       64.56     13.97 o
 -13   1  17       13.56       12.52      5.50 o
 -12   1  17       61.15       49.14      6.92 o
 -11   1  17        0.13        0.19      2.76 o
 -10   1  17       41.88       49.98      5.19 o
  -9   1  17        2.74       10.24      5.41 o
  -8   1  17       81.12       88.20      6.06 o
  -7   1  17        5.53        4.86      2.61 o
  -6   1  17        7.16        0.92      3.08 o
  -5   1  17        6.55       13.56      7.06 o
  -4   1  17       23.10       39.68      8.38 o
  -3   1  17        4.12       23.50     10.81 o
  -2   1  17       27.15       19.47      4.92 o
  -1   1  17        5.75       34.22     13.63 o
 -13   2  17      135.00      132.51     13.99 o
 -12   2  17        0.74        4.99      4.29 o
 -11   2  17      107.62      122.40     11.03 o
 -10   2  17       47.48       43.81      7.18 o
  -9   2  17      195.72      214.76     12.40 o
  -8   2  17       24.33       35.98     13.31 o
  -7   2  17       43.15       41.22      6.12 o
  -6   2  17        0.19        4.63      6.56 o
  -5   2  17       94.91       94.28     10.01 o
  -4   2  17       17.98       11.91      5.07 o
  -3   2  17      119.49      124.31     11.70 o
  -2   2  17        1.16        6.75      5.01 o
 -11   3  17       13.18       10.29      4.76 o
 -10   3  17      161.84      142.09     12.06 o
  -9   3  17       34.04       28.98      6.25 o
  -8   3  17       21.68       29.11      6.44 o
  -7   3  17        0.05        1.10      3.64 o
  -4   3  17       66.95       78.72     11.69 o
 -13   0  18       83.91       99.46     11.81 o
 -12   0  18       42.33       48.25      8.43 o
 -11   0  18        1.72        0.27      4.25 o
 -10   0  18       77.91       95.45     12.67 o
  -8   0  18       11.28        5.23      4.04 o
  -7   0  18       31.49       33.98      6.20 o
  -6   0  18       38.86       58.97     19.31 o
  -5   0  18       17.25       20.29      7.91 o
  -4   0  18      184.70      190.55     12.11 o
  -3   0  18       26.71       15.84      7.30 o
 -12   1  18        1.00        0.23      3.22 o
 -11   1  18        4.91        6.31      3.25 o
 -10   1  18        0.16        0.25      2.96 o
  -9   1  18       32.86       38.42      7.88 o
  -7   1  18      104.06      112.68      9.31 o
  -6   1  18        2.44        1.43      3.86 o
  -5   1  18       55.68       68.41     10.30 o
  -4   1  18       39.52       44.95     14.47 o
 -11   2  18       15.12       11.76      5.27 o
 -10   2  18        4.61        1.76      4.02 o
  -9   2  18      181.68      176.35     13.36 o
  -8   2  18       47.47       42.96      8.56 o
  -7   2  18       13.32       19.18     10.51 o
 
